# Supplementary material for: A novel DNA repair-independent role for Gen nuclease in promoting unscheduled polyploidy cell proliferation
Source: PLoS Genet. 2025 Sep 8;21(9):e1011605. doi: 10.1371/journal.pgen.1011605 (PMC12440172; doi:10.1371/journal.pgen.1011605)
Supplement: S1 Data — Legend for Excel spreadsheets containing all the Raw data from Budzyk et al, 2025. Spreadsheet 1- Raw data related with Fig 1D. Spreadsheet 2- Raw data related with Fig 1G. Spreadsheet 3- Raw data related with Fig 2B, 2C and 2F. Spreadsheet 4- Raw data related with Fig 2I, J. Spreadsheet 5- Raw data related with Fig 3B and 3E–J. Spreadsheet 6- Raw data related with Fig 4B. Spreadsheet 7- Raw data related with Fig 4E. Spreadsheet 8- Raw data related with Fig 5B, 5D, E. Spreadsheet 9- Raw data related with S1B, C Fig. Spreadsheet 10- Raw data related with S2B, C and S2F Fig. Spreadsheet 11- Raw data related with S3C–G Fig and S3I Fig. Spreadsheet 12- Raw data related with S4B and S4D, E Fig. (XLSX) [file pgen.1011605.s005.xlsx]

## Sheet: Fig1D
	Name							Cell area	Nuclear area
	20211202 Sqh CTRL gH2Av Ph3 Phall 60x Brain12 lobe2_crop1.							699.652	522.395
	20211202 Sqh CTRL gH2Av Ph3 Phall 60x Brain12 lobe2_crop2.							148.859	52.5108
	20211202 Sqh CTRL gH2Av Ph3 Phall 60x Brain12 lobe2_crop4.							798.679	506.856
	20211202 Sqh CTRL gH2Av Ph3 Phall 60x Brain12 lobe2_crop5.							337.167	176.152
	20211202 Sqh CTRL gH2Av Ph3 Phall 60x Brain12 lobe1_crop2.							273.337	127.894
	20211202 Sqh CTRL gH2Av Ph3 Phall 60x Brain10 lobe2_crop2.							500.594	235.294
	20211202 Sqh CTRL gH2Av Ph3 Phall 60x Brain10 lobe1_crop1.							789.202	439.978
	20211202 Sqh CTRL gH2Av Ph3 Phall 60x Brain10 lobe1_crop2.							263.023	102.175
	20211202 Sqh CTRL gH2Av Ph3 Phall 60x Brain10 lobe1_crop3.							722.19	440.146
	20211202 Sqh CTRL gH2Av Ph3 Phall 60x Brain1 lobe2_crop7.							465.598	345.774
	20211202 Sqh CTRL gH2Av Ph3 Phall 60x Brain12 lobe1_crop3.							207.431	101.371
	20211202 Sqh CTRL gH2Av Ph3 Phall 60x Brain11 lobe2_crop6.							781.265	470.956
	20211202 Sqh CTRL gH2Av Ph3 Phall 60x Brain11 lobe2_crop5.							374.641	230.739
	20211202 Sqh CTRL gH2Av Ph3 Phall 60x Brain11 lobe2_crop2.							781.265	470.956
	20211202 Sqh CTRL gH2Av Ph3 Phall 60x Brain11 lobe1_crop2.							374.641	230.739
	20211202 Sqh CTRL gH2Av Ph3 Phall 60x Brain9 lobe2_crop2.							547.512	382.545
	20211202 Sqh CTRL gH2Av Ph3 Phall 60x Brain9 lobe2_crop3.							325.48	149.997
	20211202 Sqh CTRL gH2Av Ph3 Phall 60x Brain9 lobe2_crop4.							239.178	152.308
	20211202 Sqh CTRL gH2Av Ph3 Phall 60x Brain9 lobe2_crop5.							242.226	84.5932
	20211202 Sqh CTRL gH2Av Ph3 Phall 60x Brain9 lobe1_crop5.							950.418	656.351
	20211202 Sqh CTRL gH2Av Ph3 Phall 60x Brain9 lobe1_crop6.							569.581	257.129
	20211202 Sqh CTRL gH2Av Ph3 Phall 60x Brain8 lobe1_crop3.							246.713	202.709
	20211202 Sqh CTRL gH2Av Ph3 Phall 60x Brain8 lobe1_crop4.							1608.18	829.757
	20211202 Sqh CTRL gH2Av Ph3 Phall 60x Brain6 lobe1_crop4.							887.927	429.028
	20211202 Sqh CTRL gH2Av Ph3 Phall 60x Brain5 lobe1_crop1.							473.635	234.189
	20211202 Sqh CTRL gH2Av Ph3 Phall 60x Brain1 lobe2_crop3.							246.847	123.34
	20211202 Sqh CTRL gH2Av Ph3 Phall 60x Brain2 lobe1_crop6.							1701.91	1260.06
	20220330 Sqh CTRL gH2Av Ph3 Phall 60x Brain8 lobe1_crop2.							712.545	334.622
	20220330 Sqh CTRL gH2Av Ph3 Phall 60x Brain8 lobe1_crop4.							244.805	122.134
	20220330 Sqh CTRL gH2Av Ph3 Phall 60x Brain8 lobe2_crop2.							1990.25	647.878
	20220330 Sqh CTRL gH2Av Ph3 Phall 60x Brain11 lobe1_crop1.							252.741	107.232
	20220330 Sqh CTRL gH2Av Ph3 Phall 60x Brain11 lobe2_crop1.							190.184	114.432
	20220323 Ctrl Sqh for UAS-Gen-mCh gH2Avgreen Ph3 Phall Cy5 60x Brain4 lobe2_crop2.							282.815	118.317
	20220323 Ctrl Sqh for UAS-Gen-mCh gH2Avgreen Ph3 Phall Cy5 60x Brain4 lobe1_crop2.							171.363	57.2662
	20220330 Sqh CTRL gH2Av Ph3 Phall 60x Brain1 lobe2_crop3.							142.831	51.0372
	20220330 Sqh CTRL gH2Av Ph3 Phall 60x Brain2 lobe1_crop3.							348.085	189.682
	20211202 Sqh CTRL for UAS gH2Av Ph3 Phall 60x Brain1 lobe2_crop2.							479.596	233.753
	20211202 Sqh CTRL for UAS gH2Av Ph3 Phall 60x Brain1 lobe2_crop5.							698.949	407.93
	20211202 Sqh CTRL for UAS gH2Av Ph3 Phall 60x Brain2 lobe1_crop3.							495.101	298.42
	20211202 Sqh CTRL for UAS gH2Av Ph3 Phall 60x Brain2 lobe1_crop4.							1444.61	561.577
	20211202 Sqh CTRL for UAS gH2Av Ph3 Phall 60x Brain2 lobe1_crop5.							630.33	306.089
	20211202 Sqh CTRL for UAS gH2Av Ph3 Phall 60x Brain2 lobe1_crop7.							466.301	225.95
	20211202 Sqh CTRL for UAS gH2Av Ph3 Phall 60x Brain2 lobe2_crop2.							523.935	295.842
	20211202 Sqh CTRL for UAS gH2Av Ph3 Phall 60x Brain2 lobe2_crop3.							387.97	282.078
	20211202 Sqh CTRL for UAS gH2Av Ph3 Phall 60x Brain2 lobe2_crop4.							464.358	337.971
	20211202 Sqh CTRL for UAS gH2Av Ph3 Phall 60x Brain2 lobe2_crop5.							2212.48	1301.92
	20211202 Sqh CTRL for UAS gH2Av Ph3 Phall 60x Brain3 lobe1_crop3.							713.249	598.381
	20211202 Sqh CTRL for UAS gH2Av Ph3 Phall 60x Brain3 lobe1_crop6.							192.696	127.694
	20211202 Sqh CTRL for UAS gH2Av Ph3 Phall 60x Brain3 lobe1_crop7.							241.322	101.941
	20211202 Sqh CTRL for UAS gH2Av Ph3 Phall 60x Brain3 lobe2_crop1.							1016.93	596.171
	20211202 Sqh CTRL for UAS gH2Av Ph3 Phall 60x Brain3 lobe2_crop2.							577.551	331.34
	20211202 Sqh CTRL for UAS gH2Av Ph3 Phall 60x Brain3 lobe2_crop3.							663.618	437.701
	20211202 Sqh CTRL for UAS gH2Av Ph3 Phall 60x Brain3 lobe2_crop4.							583.68	243.599
	20211202 Sqh CTRL for UAS gH2Av Ph3 Phall 60x Brain3 lobe2_crop6.							301.736	138.577
	20211202 Sqh CTRL for UAS gH2Av Ph3 Phall 60x Brain5 lobe2_crop1.							428.961	176.219
	20211202 Sqh CTRL for UAS gH2Av Ph3 Phall 60x Brain5 lobe2_crop2.							89.4491	72.1688
	20211202 Sqh CTRL for UAS gH2Av Ph3 Phall 60x Brain5 lobe2_crop3.							271.227	181.41
	20211202 Sqh CTRL for UAS gH2Av Ph3 Phall 60x Brain6 lobe1_crop1.							1044.02	591.382
	20211202 Sqh CTRL for UAS gH2Av Ph3 Phall 60x Brain6 lobe1_crop2.							450.762	219.654
	20211202 Sqh CTRL for UAS gH2Av Ph3 Phall 60x Brain8 lobe1_crop2.							388.305	164.197
	20211202 Sqh CTRL for UAS gH2Av Ph3 Phall 60x Brain8 lobe2_crop1.							1249.44	640.678
	20211202 Sqh CTRL for UAS gH2Av Ph3 Phall 60x Brain8 lobe2_crop2.							507.76	344.736
	20211202 Sqh CTRL for UAS gH2Av Ph3 Phall 60x Brain9 lobe1_crop3.							1680.65	869.207
	20211202 Sqh CTRL for UAS gH2Av Ph3 Phall 60x Brain9 lobe1_crop4.							621.288	386.865
	20211202 Sqh CTRL for UAS gH2Av Ph3 Phall 60x Brain9 lobe2_crop1.							1655.19	833.943
	20211202 Sqh CTRL for UAS gH2Av Ph3 Phall 60x Brain12 lobe1_crop6.							1025.63	483.782
	20211202 Sqh CTRL for UAS gH2Av Ph3 Phall 60x Brain12 lobe1_crop7.							1299.11	496.173
	20211202 Sqh CTRL for UAS gH2Av Ph3 Phall 60x Brain12 lobe1_crop8.							1051.25	408.7
	20211202 Sqh CTRL for UAS gH2Av Ph3 Phall 60x Brain12 lobe2_crop1.							1654.42	1145.93
	20211202 Sqh CTRL for UAS gH2Av Ph3 Phall 60x Brain12 lobe2_crop2.							1209.22	715.392
	20211202 Sqh CTRL for UAS gH2Av Ph3 Phall 60x Brain12 lobe2_crop4.							327.288	143.601
	20211202 Sqh CTRL for UAS gH2Av Ph3 Phall 60x Brain12 lobe2_crop5.							402.873	203.68
	20211202 Sqh CTRL for UAS gH2Av Ph3 Phall 60x Brain12 lobe1_crop2.							2454.54	779.557
	20211202 Sqh CTRL for UAS gH2Av Ph3 Phall 60x Brain10 lobe2_crop2.							3659.64	2274.77
	20211202 Sqh CTRL for UAS gH2Av Ph3 Phall 60x Brain10 lobe1_crop1.							2421.66	1219.3
	20211202 Sqh CTRL for UAS gH2Av Ph3 Phall 60x Brain10 lobe1_crop2.							2277.92	2392.22
	20211202 Sqh CTRL for UAS gH2Av Ph3 Phall 60x Brain10 lobe1_crop3.							255.99	102.711
	20211202 Sqh CTRL for UAS gH2Av Ph3 Phall 60x Brain1 lobe2_crop7.							775.304	479.763
	20211202 Sqh CTRL for UAS gH2Av Ph3 Phall 60x Brain12 lobe1_crop3.							1571.64	1125.46
	20211202 Sqh CTRL for UAS gH2Av Ph3 Phall 60x Brain11 lobe2_crop6.							156.662	128.095
	20211202 Sqh CTRL for UAS gH2Av Ph3 Phall 60x Brain11 lobe2_crop5.							160.278	99.5963
	20211202 Sqh CTRL for UAS gH2Av Ph3 Phall 60x Brain11 lobe2_crop2.							1248.17	831.766
	20211202 Sqh CTRL for UAS gH2Av Ph3 Phall 60x Brain11 lobe1_crop2.							1019	652.835
	20211202 Sqh CTRL for UAS gH2Av Ph3 Phall 60x Brain9 lobe2_crop2.							1385	705.647
	20211202 Sqh CTRL for UAS gH2Av Ph3 Phall 60x Brain9 lobe2_crop3.							626.68	519.18
	20211202 Sqh CTRL for UAS gH2Av Ph3 Phall 60x Brain9 lobe2_crop4.							596.104	339.411
	20211202 Sqh CTRL for UAS gH2Av Ph3 Phall 60x Brain9 lobe2_crop5.							384.99	232.447
	20211202 Sqh CTRL for UAS gH2Av Ph3 Phall 60x Brain9 lobe1_crop5.							989.232	521.156
	20211202 Sqh CTRL for UAS gH2Av Ph3 Phall 60x Brain9 lobe1_crop6.							767.434	420.053
	20211202 Sqh CTRL for UAS gH2Av Ph3 Phall 60x Brain8 lobe1_crop3.							507.358	294.234
	20211202 Sqh CTRL for UAS gH2Av Ph3 Phall 60x Brain8 lobe1_crop4.							601.128	365.332
	20211202 Sqh CTRL for UAS gH2Av Ph3 Phall 60x Brain6 lobe1_crop4.							373.704	197.585
	20211202 Sqh CTRL for UAS gH2Av Ph3 Phall 60x Brain5 lobe1_crop1.							477.988	225.448
	20211202 Sqh CTRL for UAS gH2Av Ph3 Phall 60x Brain1 lobe2_crop3.							1175.63	824.03
	20211202 Sqh CTRL for UAS gH2Av Ph3 Phall 60x Brain2 lobe1_crop6.							1381.22	820.547
	20220207 Sqh CTRL gH2Av Ph3 Phall 60x Brain1 lobe1_crop1.							254.65	81.1438
	20220207 Sqh CTRL gH2Av Ph3 Phall 60x Brain1 lobe1_crop2.							241.757	168.919
	20220207 Sqh CTRL gH2Av Ph3 Phall 60x Brain2 lobe1_crop4.							356.792	182.85
	20220207 Sqh CTRL gH2Av Ph3 Phall 60x Brain2 lobe1_crop5.							633.11	299.124
	20220207 Sqh CTRL gH2Av Ph3 Phall 60x Brain2 lobe2_crop1.							589.875	432.41
	20220207 Sqh CTRL gH2Av Ph3 Phall 60x Brain1 lobe2_crop2.							324.408	135.363
	20220207 Sqh CTRL gH2Av Ph3 Phall 60x Brain2 lobe1_crop1.							615.729	353.041
	20220207 Sqh CTRL gH2Av Ph3 Phall 60x Brain2 lobe2_crop4.							197.083	87.4733
	20220207 Sqh CTRL gH2Av Ph3 Phall 60x Brain8 lobe1_crop2.							177.358	114.465
	20220207 Sqh CTRL gH2Av Ph3 Phall 60x Brain8 lobe2_crop4.							314.428	156.829
	20220224 Sqh CTRL for UAS gH2Av Ph3 Phall 60x Brain1 lobe1_crop2.							349.223	129.468
	20220224 Sqh CTRL for UAS gH2Av Ph3 Phall 60x Brain1 lobe1_crop3.							605.347	326.819
	20220224 Sqh CTRL for UAS gH2Av Ph3 Phall 60x Brain1 lobe1_crop6.							678.052	471.559
	20220224 Sqh CTRL for UAS gH2Av Ph3 Phall 60x Brain1 lobe2_crop3.							444.7	333.885
	20220224 Sqh CTRL for UAS gH2Av Ph3 Phall 60x Brain2 lobe1_crop1.							355.084	265.099
	20220224 Sqh CTRL for UAS gH2Av Ph3 Phall 60x Brain2 lobe1_crop3.							221.128	138.778
	20220224 Sqh CTRL for UAS gH2Av Ph3 Phall 60x Brain2 lobe1_crop4.							246.814	149.863
	20220224 Sqh CTRL for UAS gH2Av Ph3 Phall 60x Brain2 lobe2_crop1.							2462.14	1350.78
	20220224 Sqh CTRL for UAS gH2Av Ph3 Phall 60x Brain2 lobe2_crop3.							294.201	155.121
	20220224 Sqh CTRL for UAS gH2Av Ph3 Phall 60x Brain2 lobe2_crop4.							250.029	183.587
	20220224 Sqh CTRL for UAS gH2Av Ph3 Phall 60x Brain2 lobe2_crop5.							404.681	252.808
	20220224 Sqh CTRL for UAS gH2Av Ph3 Phall 60x Brain3 lobe1_crop3.							185.06	109.04
	20220224 Sqh CTRL for UAS gH2Av Ph3 Phall 60x Brain3 lobe2_crop2.							172.87	91.1571
	20220224 Sqh CTRL for UAS gH2Av Ph3 Phall 60x Brain4 lobe2_crop2.							146.749	91.9943
	20220224 Sqh CTRL for UAS gH2Av Ph3 Phall 60x Brain4 lobe2_crop3.							280.336	207.297
	20220224 Sqh CTRL for UAS gH2Av Ph3 Phall 60x Brain5 lobe1_crop1.							345.406	262.956
	20220224 Sqh CTRL for UAS gH2Av Ph3 Phall 60x Brain5 lobe1_crop2.							99.2279	55.7927
	20220224 Sqh CTRL for UAS gH2Av Ph3 Phall 60x Brain8 lobe1_crop1.							2560.37	1601.01
	20220224 Sqh CTRL for UAS gH2Av Ph3 Phall 60x Brain8 lobe2_crop4.							2679.69	1632.45
	20220224 Sqh CTRL for UAS gH2Av Ph3 Phall 60x Brain9 lobe2_crop2.							580.297	448.485
	20220224 Sqh CTRL for UAS gH2Av Ph3 Phall 60x1 Brain2 lobe1_crop4.							1324.02	720.75
	20220224 Sqh CTRL for UAS gH2Av Ph3 Phall 60x1 Brain6 lobe2_crop3.							994.724	578.723
	20220224 Sqh CTRL for UAS gH2Av Ph3 Phall 60x1 Brain7 lobe1_crop2.							1088.43	522.06
	20220224 Sqh CTRL for UAS gH2Av Ph3 Phall 60x1 Brain7 lobe1_crop2.							1088.43	522.06
	20220224 Sqh CTRL for UAS gH2Av Ph3 Phall 60x1 Brain7 lobe2_crop3.							669.01	259.908
	20220224 Sqh CTRL for UAS gH2Av Ph3 Phall 60x1 Brain7 lobe2_crop4.							539.709	331.072
	20220224 Sqh CTRL for UAS gH2Av Ph3 Phall 60x1 Brain8_crop1.							805.678	387.367
	20220224 Sqh CTRL for UAS gH2Av Ph3 Phall 60x1 Brain8_crop2.							454.278	266.137
	20220224 Sqh CTRL for UAS gH2Av Ph3 Phall 60x1 Brain8_crop3.							549.755	354.682
	20220224 Sqh CTRL for UAS gH2Av Ph3 Phall 60x Brain1 lobe1_crop1.							260.812	180.606
	20220224 Sqh CTRL for UAS gH2Av Ph3 Phall 60x Brain1 lobe2_crop1.							1927.16	960.632
	20220224 Sqh CTRL for UAS gH2Av Ph3 Phall 60x Brain1 lobe2_crop4.							220.056	162.656
	20220224 Sqh CTRL for UAS gH2Av Ph3 Phall 60x Brain3 lobe1_crop1.							317.945	174.813
	20220224 Sqh CTRL for UAS gH2Av Ph3 Phall 60x Brain3 lobe2_crop1.							567.237	342.057
	20220224 Sqh CTRL for UAS gH2Av Ph3 Phall 60x Brain4 lobe1_crop2.							3050.11	1493.17
	20220224 Sqh CTRL for UAS gH2Av Ph3 Phall 60x Brain4 lobe1_crop4.							429.999	249.393
	20220224 Sqh CTRL for UAS gH2Av Ph3 Phall 60x Brain4 lobe2_crop4.							601.395	364.059
	20220224 Sqh CTRL for UAS gH2Av Ph3 Phall 60x Brain8 lobe2_crop1.							2978.58	1706.26
	20220224 Sqh CTRL for UAS gH2Av Ph3 Phall 60x Brain9 lobe1_crop2.							1638.25	1042.14
	20220224 Sqh CTRL for UAS gH2Av Ph3 Phall 60x Brain9 lobe1_crop4.							457.728	236.164
	20220224 Sqh CTRL for UAS gH2Av Ph3 Phall 60x Brain9 lobe1_crop6.							841.143	492.087
	20220224 Sqh CTRL for UAS gH2Av Ph3 Phall 60x Brain9 lobe2_crop1.							2408.5	1086.38
	20220224 Sqh CTRL for UAS gH2Av Ph3 Phall 60x Brain9 lobe2_crop4.							2325.54	1217.19
	20220224 Sqh CTRL for UAS gH2Av Ph3 Phall 60x1 Brain2 lobe1_crop1.							10770.3	7488.71
	20220224 Sqh CTRL for UAS gH2Av Ph3 Phall 60x1 Brain2 lobe1_crop5.							3968.45	2697.44
	20220224 Sqh CTRL for UAS gH2Av Ph3 Phall 60x1 Brain2 lobe2-1_crop2.							1358.21	988.562
	20220224 Sqh CTRL for UAS gH2Av Ph3 Phall 60x1 Brain2 lobe2-1_crop3.							3974.31	2565.83
	20220224 Sqh CTRL for UAS gH2Av Ph3 Phall 60x1 Brain2 lobe2-2_crop2.							6803.39	3640.35
	20220224 Sqh CTRL for UAS gH2Av Ph3 Phall 60x1 Brain2 lobe2-2_crop3.							8567.99	2997.3
	20220224 Sqh CTRL for UAS gH2Av Ph3 Phall 60x1 Brain6 lobe1_crop1.							1773.34	845.229
	20220224 Sqh CTRL for UAS gH2Av Ph3 Phall 60x1 Brain6 lobe1_crop2.							10475.5	6615.05
	20220224 Sqh CTRL for UAS gH2Av Ph3 Phall 60x1 Brain6 lobe1_crop5.							5971.89	3488.35
	20220224 Sqh CTRL for UAS gH2Av Ph3 Phall 60x1 Brain6 lobe2_crop1.							3878.86	1575.66
	20220224 Sqh CTRL for UAS gH2Av Ph3 Phall 60x1 Brain6 lobe2_crop2.							1244.05	779.088
	20220224 Sqh CTRL for UAS gH2Av Ph3 Phall 60x1 Brain6 lobe2_crop4.							2150.46	1330.58
	20220224 Sqh CTRL for UAS gH2Av Ph3 Phall 60x1 Brain6 lobe2_crop6.							3924.68	2118.68
	20220224 Sqh CTRL for UAS gH2Av Ph3 Phall 60x1 Brain7 lobe1_crop1.							4045.04	2871.82
	20220224 Sqh CTRL for UAS gH2Av Ph3 Phall 60x1 Brain7 lobe1_crop3.							1296.53	782.772
	20220224 Sqh CTRL for UAS gH2Av Ph3 Phall 60x1 Brain7 lobe1_crop4.							1380.28	992.045
	20220224 Sqh CTRL for UAS gH2Av Ph3 Phall 60x1 Brain7 lobe1_crop5.							2690.07	1948.96
	20220224 Sqh CTRL for UAS gH2Av Ph3 Phall 60x1 Brain7 lobe2_crop1.							1070.68	627.617
	20230303 Sqh 9752 gH2Av Ph3 Phall 40x Brain1_crop1.							385.612	167.282
	20230303 Sqh 9752 gH2Av Ph3 Phall 40x Brain1_crop2.							487.327	218.027
	20230303 Sqh 9752 gH2Av Ph3 Phall 40x Brain1_crop3.							442.179	255.386
	20230303 Sqh 9752 gH2Av Ph3 Phall 40x Brain1_crop4.							435.298	179.156
	20230303 Sqh 9752 gH2Av Ph3 Phall 40x Brain1_crop5.							96.8	41.0644
	20230303 Sqh 9752 gH2Av Ph3 Phall 40x Brain2 lobe1_crop1.							1173.02	629.503
	20230303 Sqh 9752 gH2Av Ph3 Phall 40x Brain2 lobe2_crop1.							309.533	261.436
	20230303 Sqh 9752 gH2Av Ph3 Phall 40x Brain2 lobe2_crop2.							259.469	124.101
	20230303 Sqh 9752 gH2Av Ph3 Phall 40x Brain2 lobe2_crop3.							106.556	102.926
	20230303 Sqh 9752 gH2Av Ph3 Phall 40x Brain3_crop1.							329.196	118.58
	20230303 Sqh 9752 gH2Av Ph3 Phall 40x Brain4 lobe1_crop1.							836.034	618.234
	20230303 Sqh 9752 gH2Av Ph3 Phall 40x Brain4 lobe2_crop1.							659.828	286.921
	20230303 Sqh 9752 gH2Av Ph3 Phall 40x Brain4 lobe2_crop2.							373.134	274.594
	20230303 Sqh 9752 gH2Av Ph3 Phall 40x Brain4 lobe2_crop3.							408.375	234.891
	20230303 Sqh 9752 gH2Av Ph3 Phall 40x Brain4 lobe2_crop4.							735.302	500.94
	20230303 Sqh 9752 gH2Av Ph3 Phall 40x Brain5 lobe1_crop1.							378.428	166.602
	20230303 Sqh 9752 gH2Av Ph3 Phall 40x Brain5 lobe1_crop2.							3686.04	2826.33
	20230303 Sqh 9752 gH2Av Ph3 Phall 40x Brain5 lobe2_crop1.							2594.24	1498.06
	20230303 Sqh 9752 gH2Av Ph3 Phall 40x Brain5 lobe2_crop2.							634.872	440.44
	20230303 Sqh 9752 gH2Av Ph3 Phall 40x Brain5 lobe2_crop3.							135.898	91.5819
	20230303 Sqh 9752 gH2Av Ph3 Phall 40x Brain5 lobe2_crop4.							355.135	165.619
	20230413 Sqh WorG4 9752 gH2Av Cy5 Ph3 Green Phall 40x Brain1 lobe1_crop1.							2502.81	1249.02
	20230413 Sqh WorG4 9752 gH2Av Cy5 Ph3 Green Phall 40x Brain1 lobe1_crop2.							638.351	446.641
	20230413 Sqh WorG4 9752 gH2Av Cy5 Ph3 Green Phall 40x Brain1 lobe2_crop1.							533.534	232.698
	20230413 Sqh WorG4 9752 gH2Av Cy5 Ph3 Green Phall 40x Brain3 lobe1_crop1.							10245.4	5245.43
	20230413 Sqh WorG4 9752 gH2Av Cy5 Ph3 Green Phall 40x Brain3 lobe1_crop2.							406.257	154.275
	20230413 Sqh WorG4 9752 gH2Av Cy5 Ph3 Green Phall 40x Brain3 lobe1_crop3.							437.944	117.672
	20230419 Sqh WorG4 9752 gH2Av Cy5 Ph3 green RFP 40x Brain1 lobe1_crop1.							198.44	49.4588
	20230419 Sqh WorG4 9752 gH2Av Cy5 Ph3 green RFP 40x Brain1 lobe2_crop1.							348.783	123.344
	20230419 Sqh WorG4 9752 gH2Av Cy5 Ph3 green RFP 40x Brain1 lobe2_crop2.							222.716	94.8337
	20230419 Sqh WorG4 9752 gH2Av Cy5 Ph3 green RFP 40x Brain1 lobe2_crop3.							268.62	85.2294
	20230419 Sqh WorG4 9752 gH2Av Cy5 Ph3 green RFP 40x Brain1 lobe2_crop4.							186.643	93.775
	20230419 Sqh WorG4 9752 gH2Av Cy5 Ph3 green RFP 40x Brain1 lobe2_crop5.							158.208	66.3231
	20230419 Sqh WorG4 9752 gH2Av Cy5 Ph3 green RFP 40x Brain2 lobe1_crop1.							421.307	230.883
	20230419 Sqh WorG4 9752 gH2Av Cy5 Ph3 green RFP 40x Brain2 lobe1_crop2.							488.235	282.686
	20230419 Sqh WorG4 9752 gH2Av Cy5 Ph3 green RFP 40x Brain2 lobe2_crop1.							243.739	116.765
	20230419 Sqh WorG4 9752 gH2Av Cy5 Ph3 green RFP 40x Brain2 lobe2_crop2.							209.254	142.099
	20230419 Sqh WorG4 9752 gH2Av Cy5 Ph3 green RFP 40x Brain3 lobe1_crop1.							562.499	363.605
	20230419 Sqh WorG4 9752 gH2Av Cy5 Ph3 green RFP 40x Brain3 lobe1_crop2.							318.003	144.595
	20230419 Sqh WorG4 9752 gH2Av Cy5 Ph3 green RFP 40x Brain3 lobe1_crop3.							266.881	86.2125
	20230419 Sqh WorG4 9752 gH2Av Cy5 Ph3 green RFP 40x Brain3 lobe2_crop1.							300.685	114.95
	20230419 Sqh WorG4 9752 gH2Av Cy5 Ph3 green RFP 40x Brain3 lobe2_crop2.							147.544	61.8612
	20230419 Sqh WorG4 9752 gH2Av Cy5 Ph3 green RFP 40x Brain3 lobe2_crop3.							152.157	74.6419
	20230419 Sqh WorG4 9752 gH2Av Cy5 Ph3 green RFP 40x Brain3 lobe2_crop4.							336.607	185.735
	20230426 Sqh WorG4 9752 gH2Av Cy5 Ph3 Phall green 40x Brain1 lobe1_crop1.							1236.24	817.279
	20230426 Sqh WorG4 9752 gH2Av Cy5 Ph3 Phall green 40x Brain1 lobe1_crop2.							183.844	67.6088
	20230426 Sqh WorG4 9752 gH2Av Cy5 Ph3 Phall green 40x Brain1 lobe1_crop3.							211.221	76.0031
	20230426 Sqh WorG4 9752 gH2Av Cy5 Ph3 Phall green 40x Brain1 lobe2_crop1.							191.029	48.9294
	20230426 Sqh WorG4 9752 gH2Av Cy5 Ph3 Phall green 40x Brain1 lobe2_crop2.							135.218	78.4231
	20230426 Sqh WorG4 9752 gH2Av Cy5 Ph3 Phall green 40x Brain2 lobe1_crop1.							303.861	147.696
	20230426 Sqh WorG4 9752 gH2Av Cy5 Ph3 Phall green 40x Brain2 lobe1_crop2.							254.554	67.0794
	20230426 Sqh WorG4 9752 gH2Av Cy5 Ph3 Phall green 40x Brain2 lobe1_crop3.							225.968	53.9206
	20230426 Sqh WorG4 9752 gH2Av Cy5 Ph3 Phall green 40x Brain2 lobe1_crop4.							386.595	267.032
	20230426 Sqh WorG4 9752 gH2Av Cy5 Ph3 Phall green 40x Brain2 lobe1_crop5.							272.477	106.631
	20230426 Sqh WorG4 9752 gH2Av Cy5 Ph3 Phall green 40x Brain2 lobe2_crop1.							244.118	180.366
	20230426 Sqh WorG4 9752 gH2Av Cy5 Ph3 Phall green 40x Brain2 lobe2_crop2.							476.211	78.4231
	20230426 Sqh WorG4 9752 gH2Av Cy5 Ph3 Phall green 40x Brain2 lobe2_crop3.							212.733	126.823
	20230426 Sqh WorG4 9752 gH2Av Cy5 Ph3 Phall green 40x Brain2 lobe2_crop4.							218.102	141.721
	20230426 Sqh WorG4 9752 gH2Av Cy5 Ph3 Phall green 40x Brain3_crop1.							331.162	107.463
	20230426 Sqh WorG4 9752 gH2Av Cy5 Ph3 Phall green 40x Brain3_crop2.							409.358	195.188
	20230426 Sqh WorG4 9752 gH2Av Cy5 Ph3 Phall green 40x Brain3_crop3.							210.086	48.4756
	20230426 Sqh WorG4 9752 gH2Av Cy5 Ph3 Phall green 40x Brain3_crop4.							270.813	79.1038
	20230426 Sqh WorG4 9752 gH2Av Cy5 Ph3 Phall green 40x Brain3_crop5.							331.918	170.459
	20230426 Sqh WorG4 9752 gH2Av Cy5 Ph3 Phall green 40x Brain4 lobe1_crop1.							143.234	65.7181
	20230426 Sqh WorG4 9752 gH2Av Cy5 Ph3 Phall green 40x Brain4 lobe1_crop2.							2938.41	1365.94
	20230426 Sqh WorG4 9752 gH2Av Cy5 Ph3 Phall green 40x Brain4 lobe1_crop3.							472.732	163.728
	20230426 Sqh WorG4 9752 gH2Av Cy5 Ph3 Phall green 40x Brain4 lobe2_crop1.							322.767	132.873
	20230426 Sqh WorG4 9752 gH2Av Cy5 Ph3 Phall green 40x Brain4 lobe2_crop2.							215.38	137.411
	20230426 Sqh WorG4 9752 gH2Av Cy5 Ph3 Phall green 40x Brain5_crop1.							137.335	67.76
	20230426 Sqh WorG4 9752 gH2Av Cy5 Ph3 Phall green 40x Brain5_crop2.							113.513	44.3162
	20230426 Sqh WorG4 9752 gH2Av Cy5 Ph3 Phall green 40x Brain5_crop3.							396.653	244.949
	20230426 Sqh WorG4 9752 gH2Av Cy5 Ph3 Phall green 40x Brain5_crop4.							277.392	215.229
	20220330 Sqh CTRL gH2Av Ph3 Phall 60x Brain1 lobe2_crop4.							254.65	74.6135
	20220330 Sqh CTRL gH2Av Ph3 Phall 60x Brain2 lobe1_crop2.							270.457	107.232
	20220330 Sqh CTRL gH2Av Ph3 Phall 60x Brain6 lobe1_crop1.							985.983	491.317
	20220330 Sqh CTRL gH2Av Ph3 Phall 60x Brain2 lobe1_crop4.							154.82	56.7639
	20220330 Sqh CTRL gH2Av Ph3 Phall 60x Brain6 lobe1_crop4.							1573.15	973.224
	20220330 Sqh CTRL gH2Av Ph3 Phall 60x Brain6 lobe2_crop1.							1059.46	566.399
	20220330 Sqh CTRL gH2Av Ph3 Phall 60x Brain6 lobe2_crop4.							164.498	57.0318
	20220330 Sqh CTRL gH2Av Ph3 Phall 60x Brain8 lobe1_crop3.							416.871	213.392
	20220330 Sqh CTRL gH2Av Ph3 Phall 60x Brain8 lobe2_crop1.							262.319	105.155
	20220330 Sqh CTRL gH2Av Ph3 Phall 60x Brain8 lobe2_crop3.							108.94	29.4033
	20220330 Sqh CTRL gH2Av Ph3 Phall 60x Brain11 lobe1_crop2.							140.084	39.651
	20220330 Sqh CTRL gH2Av Ph3 Phall 60x Brain6 lobe2_crop3.							777.012	466.401
	20220323 Ctrl Sqh for UAS-Gen-mCh gH2Avgreen Ph3 Phall Cy5 60x Brain4 lobe1_crop1.							482.643	342.693
	20220323 Ctrl Sqh for UAS-Gen-mCh gH2Avgreen Ph3 Phall Cy5 60x Brain4 lobe1_crop4.							216.339	70.8962
	20220323 Ctrl Sqh for UAS-Gen-mCh gH2Avgreen Ph3 Phall Cy5 60x Brain4 lobe2_crop1.							83.8565	77.9959
	20220207 Sqh CTRL gH2Av Ph3 Phall 60x Brain1 lobe2_crop1.							194.571	102.376
	20220207 Sqh CTRL gH2Av Ph3 Phall 60x Brain1 lobe2_crop3.							151.337	50.7023
	20220207 Sqh CTRL gH2Av Ph3 Phall 60x Brain2 lobe1_crop2.							135.63	137.539
	20220207 Sqh CTRL gH2Av Ph3 Phall 60x Brain2 lobe1_crop3.							508.229	209.809
	20220207 Sqh CTRL gH2Av Ph3 Phall 60x Brain2 lobe2_crop2.							166.675	55.8931
	20220207 Sqh CTRL gH2Av Ph3 Phall 60x Brain2 lobe2_crop3.							231.175	79.9048
	20220207 Sqh CTRL gH2Av Ph3 Phall 60x Brain8 lobe1_crop1.							407.829	203.345
	20220207 Sqh CTRL gH2Av Ph3 Phall 60x Brain8 lobe1_crop3.							306.458	148.323
	20220207 Sqh CTRL gH2Av Ph3 Phall 60x Brain8 lobe1_crop4.							295.507	134.961
	20220207 Sqh CTRL gH2Av Ph3 Phall 60x Brain8 lobe2_crop1.							1204.36	762.109
	20220207 Sqh CTRL gH2Av Ph3 Phall 60x Brain8 lobe2_crop2.							597.444	173.105
	20220207 Sqh CTRL gH2Av Ph3 Phall 60x Brain8 lobe2_crop3.							589.507	370.187
	20220207 Sqh CTRL gH2Av Ph3 Phall 60x Brain8 lobe2_crop5.							1075.33	621.388
	20220224 Sqh CTRL for UAS gH2Av Ph3 Phall 60x Brain1 lobe1_crop4.							219.252	69.7911
	20220224 Sqh CTRL for UAS gH2Av Ph3 Phall 60x Brain1 lobe1_crop5.							170.827	53.9173
	20220224 Sqh CTRL for UAS gH2Av Ph3 Phall 60x Brain1 lobe2_crop2.							204.048	104.72
	20220224 Sqh CTRL for UAS gH2Av Ph3 Phall 60x Brain2 lobe1_crop2.							130.071	56.5964
	20220224 Sqh CTRL for UAS gH2Av Ph3 Phall 60x Brain2 lobe2_crop2.							212.186	81.3783
	20220224 Sqh CTRL for UAS gH2Av Ph3 Phall 60x Brain2 lobe2_crop6.							345.473	122.871
	20220224 Sqh CTRL for UAS gH2Av Ph3 Phall 60x Brain3 lobe1_crop2.							96.8502	50.3675
	20220224 Sqh CTRL for UAS gH2Av Ph3 Phall 60x Brain4 lobe1_crop3.							1354.03	527.82
	20220224 Sqh CTRL for UAS gH2Av Ph3 Phall 60x Brain4 lobe2_crop1.							160.211	47.7553
	20220224 Sqh CTRL for UAS gH2Av Ph3 Phall 60x Brain8 lobe1_crop2.							159.943	41.8278
	20220224 Sqh CTRL for UAS gH2Av Ph3 Phall 60x Brain8 lobe1_crop3.							138.879	67.6478
	20220224 Sqh CTRL for UAS gH2Av Ph3 Phall 60x Brain8 lobe2_crop2.							411.245	208.77
	20220224 Sqh CTRL for UAS gH2Av Ph3 Phall 60x Brain8 lobe2_crop3.							306.86	130.507
	20220224 Sqh CTRL for UAS gH2Av Ph3 Phall 60x Brain9 lobe1_crop1.							2065.3	1487.88
	20220224 Sqh CTRL for UAS gH2Av Ph3 Phall 60x Brain9 lobe1_crop3.							1228.85	369.819
	20220224 Sqh CTRL for UAS gH2Av Ph3 Phall 60x Brain9 lobe1_crop5.							273.136	246.044
	20220224 Sqh CTRL for UAS gH2Av Ph3 Phall 60x Brain9 lobe1_crop7.							260.109	116.073
	20220224 Sqh CTRL for UAS gH2Av Ph3 Phall 60x Brain9 lobe2_crop3.							212.387	116.776
	20220224 Sqh CTRL for UAS gH2Av Ph3 Phall 60x1 Brain2 lobe1_crop2.							1897.55	661.341
	20220224 Sqh CTRL for UAS gH2Av Ph3 Phall 60x1 Brain2 lobe1_crop3.							5166.85	1702.88
	20220224 Sqh CTRL for UAS gH2Av Ph3 Phall 60x1 Brain2 lobe2-1_crop1.							18678.1	8448.87
	20220224 Sqh CTRL for UAS gH2Av Ph3 Phall 60x1 Brain2 lobe2-1_crop4.							347.649	143.032
	20220224 Sqh CTRL for UAS gH2Av Ph3 Phall 60x1 Brain2 lobe2-2_crop1.							4680.86	3136.38
	20220224 Sqh CTRL for UAS gH2Av Ph3 Phall 60x1 Brain6 lobe1_crop3.							782.47	441.184
	20220224 Sqh CTRL for UAS gH2Av Ph3 Phall 60x1 Brain6 lobe1_crop4.							727.214	318.983
	20220224 Sqh CTRL for UAS gH2Av Ph3 Phall 60x1 Brain6 lobe1_crop6.							3156.94	1253.43
	20220224 Sqh CTRL for UAS gH2Av Ph3 Phall 60x1 Brain6 lobe2_crop5.							1574.42	1020.78
	20220224 Sqh CTRL for UAS gH2Av Ph3 Phall 60x1 Brain6 lobe2_crop7.							986.485	595.267
	20220224 Sqh CTRL for UAS gH2Av Ph3 Phall 60x1 Brain6 lobe2_crop8.							222.735	144.237
	20220224 Sqh CTRL for UAS gH2Av Ph3 Phall 60x1 Brain6 lobe2_crop9.							178.664	62.2226
	20220224 Sqh CTRL for UAS gH2Av Ph3 Phall 60x1 Brain7 lobe2_crop2.							5703.88	2432.27
	20211202 Sqh CTRL for UAS gH2Av Ph3 Phall 60x Brain1 lobe2_crop1.							965.689	198.891
	20211202 Sqh CTRL for UAS gH2Av Ph3 Phall 60x Brain1 lobe2_crop4.							852.663	499.087
	20211202 Sqh CTRL for UAS gH2Av Ph3 Phall 60x Brain1 lobe2_crop6.							376.751	86.837
	20211202 Sqh CTRL for UAS gH2Av Ph3 Phall 60x Brain2 lobe1_crop1.							2261.78	700.322
	20211202 Sqh CTRL for UAS gH2Av Ph3 Phall 60x Brain2 lobe1_crop2.							158.135	71.6999
	20211202 Sqh CTRL for UAS gH2Av Ph3 Phall 60x Brain2 lobe2_crop1.							1007.92	796.971
	20211202 Sqh CTRL for UAS gH2Av Ph3 Phall 60x Brain2 lobe2_crop6.							177.157	77.4935
	20211202 Sqh CTRL for UAS gH2Av Ph3 Phall 60x Brain2 lobe2_crop7.							396.845	95.1757
	20211202 Sqh CTRL for UAS gH2Av Ph3 Phall 60x Brain3 lobe1_crop1.							921.048	368.212
	20211202 Sqh CTRL for UAS gH2Av Ph3 Phall 60x Brain3 lobe1_crop2.							163.259	61.3853
	20211202 Sqh CTRL for UAS gH2Av Ph3 Phall 60x Brain3 lobe1_crop4.							142.931	39.1821
	20211202 Sqh CTRL for UAS gH2Av Ph3 Phall 60x Brain3 lobe1_crop5.							177.492	45.813
	20211202 Sqh CTRL for UAS gH2Av Ph3 Phall 60x Brain3 lobe1_crop8.							196.781	49.5302
	20211202 Sqh CTRL for UAS gH2Av Ph3 Phall 60x Brain3 lobe2_crop5.							272.5	116.743
	20211202 Sqh CTRL for UAS gH2Av Ph3 Phall 60x Brain5 lobe1_crop2.							163.158	60.6486
	20211202 Sqh CTRL for UAS gH2Av Ph3 Phall 60x Brain5 lobe1_crop3.							181.678	23.1409
	20211202 Sqh CTRL for UAS gH2Av Ph3 Phall 60x Brain5 lobe1_crop4.							204.417	102.409
	20211202 Sqh CTRL for UAS gH2Av Ph3 Phall 60x Brain6 lobe1_crop3.							334.488	77.9624
	20211202 Sqh CTRL for UAS gH2Av Ph3 Phall 60x Brain6 lobe2_crop1.							321.026	140.654
	20211202 Sqh CTRL for UAS gH2Av Ph3 Phall 60x Brain6 lobe2_crop2.							294.134	119.053
	20211202 Sqh CTRL for UAS gH2Av Ph3 Phall 60x Brain6 lobe2_crop3.							123.072	48.2576
	20211202 Sqh CTRL for UAS gH2Av Ph3 Phall 60x Brain8 lobe1_crop1.							1317.46	590.344
	20211202 Sqh CTRL for UAS gH2Av Ph3 Phall 60x Brain9 lobe1_crop1.							1305.6	430.802
	20211202 Sqh CTRL for UAS gH2Av Ph3 Phall 60x Brain9 lobe1_crop2.							449.657	185.998
	20211202 Sqh CTRL for UAS gH2Av Ph3 Phall 60x Brain9 lobe1_crop7.							289.077	65.7389
	20211202 Sqh CTRL for UAS gH2Av Ph3 Phall 60x Brain9 lobe1_crop8.							309.338	182.682
	20211202 Sqh CTRL for UAS gH2Av Ph3 Phall 60x Brain10 lobe2_crop1.							3603.48	1504.29
	20211202 Sqh CTRL for UAS gH2Av Ph3 Phall 60x Brain11 lobe1_crop1.							399.691	206.225
	20211202 Sqh CTRL for UAS gH2Av Ph3 Phall 60x Brain11 lobe1_crop3.							282.078	43.9711
	20211202 Sqh CTRL for UAS gH2Av Ph3 Phall 60x Brain11 lobe2_crop1.							1349.74	918.503
	20211202 Sqh CTRL for UAS gH2Av Ph3 Phall 60x Brain11 lobe2_crop4.							243.432	46.3823
	20211202 Sqh CTRL for UAS gH2Av Ph3 Phall 60x Brain11 lobe2_crop7.							263.927	81.2443
	20211202 Sqh CTRL for UAS gH2Av Ph3 Phall 60x Brain12 lobe1_crop1.							2252.07	1322.28
	20211202 Sqh CTRL for UAS gH2Av Ph3 Phall 60x Brain12 lobe1_crop4.							416.938	263.09
	20211202 Sqh CTRL for UAS gH2Av Ph3 Phall 60x Brain12 lobe1_crop5.							2093.83	1433.87
	20211202 Sqh CTRL for UAS gH2Av Ph3 Phall 60x Brain12 lobe2_crop3.							1027.01	680.999

## Sheet: Fig1G
		WT diploid			Sqh mutant			Sqh Rad51RNAi					Sqh BlmRNAi									Sqh Mus81RNAi												Sqh Slx1RNAi							Sqh GenRNAi
		Name	Cell area in um		Name	Cell area in um		Name	Cell area in um				Name				Cell area in um					Name									Cell area in um			Name					Cell area in um		Name							Cell area in um
		20210925 WT Diploid Dpn gH2Av Ph3 Phall 40x Brain1-crop1.	117.068		20220330 Sqh CTRL gH2Av Ph3 Phall 60x Brain1 lobe2_crop4.	254.65		20220624 sqh Rad51 RNAi gH2Av Ph3 Dpn 40x Brain1_crop1,	415.484				201105 Sqh WorG4 BLM RNAi Ph3 red gH2Av green Phall Cy5 40x 1 Brain1 lobe1				164.56					200521 Sqh Worg4 UASmus81RNAi gH2Av green Ph3 red Phall Cy5 40x 2 Brain 2 left lobe -crop1.										451.179		200612 Sqh Worg4 UASSlx1-1 RNAi gH2Av green Ph3 red Phall Cy5 40x 2 Brain2 left lobe-crop1.					406.56		200925 Sqh ; WorG4 UASGen RNAi N2 gH2Av green Ph3 red Phall Cy5 40x 1 Brain1 -crop1							532.778
		20210925 WT Diploid Dpn gH2Av Ph3 Phall 40x Brain1-crop2.	116.311		20220330 Sqh CTRL gH2Av Ph3 Phall 60x Brain2 lobe1_crop2.	270.457		20220624 sqh Rad51 RNAi gH2Av Ph3 Dpn 40x Brain1_crop2,	52.635				201105 Sqh WorG4 BLM RNAi Ph3 red gH2Av green Phall Cy5 40x 1 Brain1 lobe2				110.261					200521 Sqh Worg4 UASmus81RNAi gH2Av green Ph3 red Phall Cy5 40x 2 Brain 2 left lobe -crop2.										446.868		200612 Sqh Worg4 UASSlx1-1 RNAi gH2Av green Ph3 red Phall Cy5 40x 2 Brain2 right lobe -crop1.					227.707		200925 Sqh ; WorG4 UASGen RNAi N2 gH2Av green Ph3 red Phall Cy5 40x 1 Brain1 -crop2							385.082
		20210925 WT Diploid Dpn gH2Av Ph3 Phall 40x Brain4- crop1.	57.8531		20220330 Sqh CTRL gH2Av Ph3 Phall 60x Brain6 lobe1_crop1.	985.983		20220624 sqh Rad51 RNAi gH2Av Ph3 Dpn 40x Brain1_crop3,	69.8775				201105 Sqh WorG4 BLM RNAi Ph3 red gH2Av green Phall Cy5 40x 1 Brain2 lobe1				1423.57					200521 Sqh Worg4 UASmus81RNAi gH2Av green Ph3 red Phall Cy5 40x 2 Brain 2 left lobe -crop3.										646.216		200612 Sqh Worg4 UASSlx1-1 RNAi gH2Av green Ph3 red Phall Cy5 40x 3 Brain3 -crop1.					723.731		200925 Sqh ; WorG4 UASGen RNAi N2 gH2Av green Ph3 red Phall Cy5 40x 1 Brain1 -crop3							179.609
		20210925 WT Diploid Dpn gH2Av Ph3 Phall 40x Brain4- crop2.	85.6075		20220330 Sqh CTRL gH2Av Ph3 Phall 60x Brain2 lobe1_crop4.	154.82		20220624 sqh Rad51 RNAi gH2Av Ph3 Dpn 40x Brain1_crop4,	257.125				201105 Sqh WorG4 BLM RNAi Ph3 red gH2Av green Phall Cy5 40x 1 Brain2 lobe2				727.815					200521 Sqh Worg4 UASmus81RNAi gH2Av green Ph3 red Phall Cy5 40x 2 Brain 2 left lobe -crop4.										643.72		200612 Sqh Worg4 UASSlx1-1 RNAi gH2Av green Ph3 red Phall Cy5 40x 3 Brain3 -crop2.					90.4475		200925 Sqh ; WorG4 UASGen RNAi N2 gH2Av green Ph3 red Phall Cy5 40x 1 Brain1 -crop4							253.873
		20210925 WT Diploid Dpn gH2Av Ph3 Phall 40x Brain4- crop3.	77.8181		20220330 Sqh CTRL gH2Av Ph3 Phall 60x Brain6 lobe1_crop4.	1573.15		20220624 sqh Rad51 RNAi gH2Av Ph3 Dpn 40x Brain1_crop5,	100.354				201105 Sqh WorG4 BLM RNAi Ph3 red gH2Av green Phall Cy5 40x 1 Brain3 lobe1				932.986					200521 Sqh Worg4 UASmus81RNAi gH2Av green Ph3 red Phall Cy5 40x 2 Brain 2 right lobe -crop1.										181.727		200612 Sqh Worg4 UASSlx1-1 RNAi gH2Av green Ph3 red Phall Cy5 40x 3 Brain3 -crop3.					640.166		200925 Sqh ; WorG4 UASGen RNAi N2 gH2Av green Ph3 red Phall Cy5 40x 1 Brain1 -crop5							297.736
		20210925 WT Diploid Dpn gH2Av Ph3 Phall 40x Brain4- crop4.	110.261		20220330 Sqh CTRL gH2Av Ph3 Phall 60x Brain6 lobe2_crop1.	1059.46		20220624 sqh Rad51 RNAi gH2Av Ph3 Dpn 40x Brain1_crop6,	122.815				201105 Sqh WorG4 BLM RNAi Ph3 red gH2Av green Phall Cy5 40x 1 Brain3 lobe2				111.471					200521 Sqh Worg4 UASmus81RNAi gH2Av green Ph3 red Phall Cy5 40x 2 Brain 2 right lobe -crop2.										734.394		200612 Sqh Worg4 UASSlx1-1 RNAi gH2Av green Ph3 red Phall Cy5 40x 3 Brain3 -crop4.					137.864		200925 Sqh ; WorG4 UASGen RNAi N2 gH2Av green Ph3 red Phall Cy5 40x 1 Brain1 -crop6							339.178
		20210925 WT Diploid Dpn gH2Av Ph3 Phall 40x Brain4- crop5.	133.554		20220330 Sqh CTRL gH2Av Ph3 Phall 60x Brain6 lobe2_crop4.	164.498		20220624 sqh Rad51 RNAi gH2Av Ph3 Dpn 40x Brain1_crop7,	104.589				201105 Sqh WorG4 BLM RNAi Ph3 red gH2Av green Phall Cy5 40x 1 Brain4 lobe1				1856.82					200521 Sqh Worg4 UASmus81RNAi gH2Av green Ph3 red Phall Cy5 40x 3 Brain 3 left lobe-crop4.										242.303		200612 Sqh Worg4 UASSlx1-1 RNAi gH2Av green Ph3 red Phall Cy5 40x 4 Brain5 -crop2.					671.777		200925 Sqh ; WorG4 UASGen RNAi N2 gH2Av green Ph3 red Phall Cy5 40x 1 Brain1 -crop7							641.754
		20210925 WT Diploid Dpn gH2Av Ph3 Phall 40x Brain4- crop6.	114.118		20220330 Sqh CTRL gH2Av Ph3 Phall 60x Brain8 lobe1_crop3.	416.871		20220624 sqh Rad51 RNAi gH2Av Ph3 Dpn 40x Brain1_crop8,	149.359				201105 Sqh WorG4 BLM RNAi Ph3 red gH2Av green Phall Cy5 40x 1 Brain4 lobe2				1818.33					200521 Sqh Worg4 UASmus81RNAi gH2Av green Ph3 red Phall Cy5 40x 3 Brain 3 right lobe-crop1.										1002.71		200612 Sqh Worg4 UASSlx1-1 RNAi gH2Av green Ph3 red Phall Cy5 40x 4 Brain5 -crop3.					462.22		200925 Sqh ; WorG4 UASGen RNAi N2 gH2Av green Ph3 red Phall Cy5 40x 1 Brain1 -crop8							190.651
		20210925 WT Diploid Dpn gH2Av Ph3 Phall 40x Brain4- crop7.	32.1406		20220330 Sqh CTRL gH2Av Ph3 Phall 60x Brain8 lobe2_crop1.	262.319		20220624 sqh Rad51 RNAi gH2Av Ph3 Dpn 40x Brain2_crop1,	273.384				201105 Sqh WorG4 BLM RNAi Ph3 red gH2Av green Phall Cy5 40x 1 Brain5 lobe1				907.273					200521 Sqh Worg4 UASmus81RNAi gH2Av green Ph3 red Phall Cy5 40x 3 Brain 3 right lobe-crop3.										211.75		200612 Sqh Worg4 UASSlx1-1 RNAi gH2Av green Ph3 red Phall Cy5 40x 5 Brain6 -crop2.					223.018		200925 Sqh ; WorG4 UASGen RNAi N2 gH2Av green Ph3 red Phall Cy5 40x 1 Brain2-crop1							632.906
		20210925 WT Diploid Dpn gH2Av Ph3 Phall 40x Brain4- crop8.	100.203		20220330 Sqh CTRL gH2Av Ph3 Phall 60x Brain8 lobe2_crop3.	108.94		20220624 sqh Rad51 RNAi gH2Av Ph3 Dpn 40x Brain2_crop2,	333.355				201105 Sqh WorG4 BLM RNAi Ph3 red gH2Av green Phall Cy5 40x 1 Brain5 lobe2				2269.36					200521 Sqh Worg4 UASmus81RNAi gH2Av green Ph3 red Phall Cy5 40x 4 Brain 4 lobe1 -crop1.										2740.27		200612 Sqh Worg4 UASSlx1-1 RNAi gH2Av green Ph3 red Phall Cy5 40x 6 Brain7 left lobe -crop2.					1969.35		200925 Sqh ; WorG4 UASGen RNAi N2 gH2Av green Ph3 red Phall Cy5 40x 1 Brain2 -crop2							318.23
		20210925 WT Diploid Dpn gH2Av Ph3 Phall 40x Brain5-crop1.	147.015		20220330 Sqh CTRL gH2Av Ph3 Phall 60x Brain11 lobe1_crop2.	140.084		20220624 sqh Rad51 RNAi gH2Av Ph3 Dpn 40x Brain2_crop3,	131.588				201105 Sqh WorG4 BLM RNAi Ph3 red gH2Av green Phall Cy5 40x 1 Brain6 lobe1				1040.75					200521 Sqh Worg4 UASmus81RNAi gH2Av green Ph3 red Phall Cy5 40x 4 Brain 4 lobe1 -crop2.												200612 Sqh Worg4 UASSlx1-1 RNAi gH2Av green Ph3 red Phall Cy5 40x 6 Brain7 left lobe -crop3.					3263.37		200925 Sqh ; WorG4 UASGen RNAi N2 gH2Av green Ph3 red Phall Cy5 40x 1 Brain2 -crop3							204.49
		20210925 WT Diploid Dpn gH2Av Ph3 Phall 40x Brain5-crop2.	90.0694		20220330 Sqh CTRL gH2Av Ph3 Phall 60x Brain6 lobe2_crop3.	777.012		20220624 sqh Rad51 RNAi gH2Av Ph3 Dpn 40x Brain2_crop4,	51.1981													200521 Sqh Worg4 UASmus81RNAi gH2Av green Ph3 red Phall Cy5 40x 4 Brain 4 lobe1 -crop3.										1188.45		200612 Sqh Worg4 UASSlx1-1 RNAi gH2Av green Ph3 red Phall Cy5 40x 6 Brain7 left lobe -crop4.					988.041		200925 Sqh ; WorG4 UASGen RNAi N2 gH2Av green Ph3 red Phall Cy5 40x 1 Brain2 -crop4							790.13
		20210925 WT Diploid Dpn gH2Av Ph3 Phall 40x Brain5-crop3.	96.0438		20220323 Sqh CTRL gH2Avgreen Ph3 Phall Cy5 60x Brain4 lobe1_crop1.	482.643		20220624 sqh Rad51 RNAi gH2Av Ph3 Dpn 40x Brain2_crop5,	72.5244				201105 Sqh WorG4 BLM RNAi Ph3 red gH2Av green Phall Cy5 40x 8 Brain7 -crop2				842.765					200521 Sqh Worg4 UASmus81RNAi gH2Av green Ph3 red Phall Cy5 40x 4 Brain 4 lobe1 -crop5.										2506.67		200612 Sqh Worg4 UASSlx1-1 RNAi gH2Av green Ph3 red Phall Cy5 40x 6 Brain7 left lobe -crop5.					420.173		200925 Sqh ; WorG4 UASGen RNAi N2 gH2Av green Ph3 red Phall Cy5 40x 1 Brain2 -crop5							192.012
		20210925 WT Diploid Dpn gH2Av Ph3 Phall 40x Brain5-crop4.	89.9181		20220323 Sqh CTRL gH2Avgreen Ph3 Phall Cy5 60x Brain4 lobe1_crop4.	216.339		20220624 sqh Rad51 RNAi gH2Av Ph3 Dpn 40x Brain2_crop6,	37.4344				201105 Sqh WorG4 BLM RNAi Ph3 red gH2Av green Phall Cy5 40x 8 Brain7 -crop4				1215.6					200521 Sqh Worg4 UASmus81RNAi gH2Av green Ph3 red Phall Cy5 40x 5 Brain 4 lobe2 -crop2.										1269.14		200612 Sqh Worg4 UASSlx1-1 RNAi gH2Av green Ph3 red Phall Cy5 40x 7 Brain8 left lobe -crop1.					576.338		200925 Sqh ; WorG4 UASGen RNAi N2 gH2Av green Ph3 red Phall Cy5 40x 1 Brain3-crop1							287.678
		20210925 WT Diploid Dpn gH2Av Ph3 Phall 40x Brain5-crop5.	74.7931		20220207 Sqh CTRL gH2Av Ph3 Phall 60x Brain1 lobe2_crop1.	83.8565		20220630 Sqh WorG4 UAS Rad51 RNAi Dpn green Ph3 Cy5 gH2Av red 40x Brain9_crop1,	62.3906				201105 Sqh WorG4 BLM RNAi Ph3 red gH2Av green Phall Cy5 40x 8 Brain7 -crop5				151.099					200521 Sqh Worg4 UASmus81RNAi gH2Av green Ph3 red Phall Cy5 40x 5 Brain 4 lobe2 -crop3.										340.539		200612 Sqh Worg4 UASSlx1-1 RNAi gH2Av green Ph3 red Phall Cy5 40x 7 Brain8 left lobe -crop2.					159.266		200925 Sqh ; WorG4 UASGen RNAi N2 gH2Av green Ph3 red Phall Cy5 40x 1 Brain3-crop2							151.628
					20220207 Sqh CTRL gH2Av Ph3 Phall 60x Brain1 lobe2_crop3.	194.571		20220630 Sqh WorG4 UAS Rad51 RNAi Dpn green Ph3 Cy5 gH2Av red 40x Brain9_crop2,	110.261				201105 Sqh WorG4 BLM RNAi Ph3 red gH2Av green Phall Cy5 40x 8 Brain7 -crop7				2093.3					200521 Sqh Worg4 UASmus81RNAi gH2Av green Ph3 red Phall Cy5 40x 6 Brain 5 lobe 1 -crop4.										991.822									200925 Sqh ; WorG4 UASGen RNAi N2 gH2Av green Ph3 red Phall Cy5 40x 1 Brain3-crop3							100.203
		20220925 WT Diploid Dpn gH2Av Ph3 Phall 40x Brain1-lobe2 crop1.	114.874		20220207 Sqh CTRL gH2Av Ph3 Phall 60x Brain2 lobe1_crop2.	151.337		20220630 Sqh WorG4 UAS Rad51 RNAi Dpn green Ph3 Cy5 gH2Av red 40x Brain9_crop3,	40.3837													200521 Sqh Worg4 UASmus81RNAi gH2Av green Ph3 red Phall Cy5 40x 7 Brain 5 lobe 2 -crop1.										1952.03		200604 Sqh Worg4 UASSlx1-1RNAi gH2Av green Ph3 red Phall Cy5 40x1 1 Brain4					369.655		200925 Sqh ; WorG4 UASGen RNAi N2 gH2Av green Ph3 red Phall Cy5 40x 1 Brain3-crop4							447.322
		20220925 WT Diploid Dpn gH2Av Ph3 Phall 40x Brain1-lobe2 crop2.	106.329		20220207 Sqh CTRL gH2Av Ph3 Phall 60x Brain2 lobe1_crop3.	135.63		20220630 Sqh WorG4 UAS Rad51 RNAi Dpn green Ph3 Cy5 gH2Av red 40x Brain9_crop4,	65.5669				201105 Sqh WorG4 BLM RNAi Ph3 red gH2Av green Phall Cy5 40x 8 Brain7 -crop1				1226.26					200521 Sqh Worg4 UASmus81RNAi gH2Av green Ph3 red Phall Cy5 40x 7 Brain 5 lobe 2 -crop2.										618.688		200604 Sqh Worg4 UASSlx1-1RNAi gH2Av green Ph3 red Phall Cy5 40x1 1 Brain4					377.823		200925 Sqh ; WorG4 UASGen RNAi N2 gH2Av green Ph3 red Phall Cy5 40x 1 Brain3-crop5							520.678
		20220925 WT Diploid Dpn gH2Av Ph3 Phall 40x Brain2-lobe2 crop3.	90.6744		20220207 Sqh CTRL gH2Av Ph3 Phall 60x Brain2 lobe2_crop2.	508.229		20220630 Sqh WorG4 UAS Rad51 RNAi Dpn green Ph3 Cy5 gH2Av red 40x Brain9_crop5,	168.417				201105 Sqh WorG4 BLM RNAi Ph3 red gH2Av green Phall Cy5 40x 8 Brain7 -crop3				1527.4					200521 Sqh Worg4 UASmus81RNAi gH2Av green Ph3 red Phall Cy5 40x2 1 Brain6 lobe1 -crop1.										1203.35		200604 Sqh Worg4 UASSlx1-1RNAi gH2Av green Ph3 red Phall Cy5 40x1 1 Brain4					335.019		200925 Sqh ; WorG4 UASGen RNAi N2 gH2Av green Ph3 red Phall Cy5 40x 1 Brain3-crop6							629.2
		20220925 WT Diploid Dpn gH2Av Ph3 Phall 40x Brain2-lobe2 crop4.	82.5825		20220207 Sqh CTRL gH2Av Ph3 Phall 60x Brain2 lobe2_crop3.	166.675		20220630 Sqh WorG4 UAS Rad51 RNAi Dpn green Ph3 Cy5 gH2Av red 40x Brain9_crop6,	195.642				201105 Sqh WorG4 BLM RNAi Ph3 red gH2Av green Phall Cy5 40x 8 Brain7 -crop5				905.307					200521 Sqh Worg4 UASmus81RNAi gH2Av green Ph3 red Phall Cy5 40x2 10 Brain10 lobe2 -crop4.										214.019		200604 Sqh Worg4 UASSlx1-1RNAi gH2Av green Ph3 red Phall Cy5 40x1 1 Brain4					1686.44		200925 Sqh ; WorG4 UASGen RNAi N2 gH2Av green Ph3 red Phall Cy5 40x 1 Brain4-crop1							234.438
		20220925 WT Diploid Dpn gH2Av Ph3 Phall 40x Brain3-lobe2 crop5.	98.01		20220207 Sqh CTRL gH2Av Ph3 Phall 60x Brain8 lobe1_crop1.	231.175		20220630 Sqh WorG4 UAS Rad51 RNAi Dpn green Ph3 Cy5 gH2Av red 40x Brain9_crop7,	226.724				201105 Sqh WorG4 BLM RNAi Ph3 red gH2Av green Phall Cy5 40x 8 Brain7 -crop6				326.473					200521 Sqh Worg4 UASmus81RNAi gH2Av green Ph3 red Phall Cy5 40x2 2 Brain6 lobe2 -crop1.										338.271		200604 Sqh Worg4 UASSlx1-1RNAi gH2Av green Ph3 red Phall Cy5 40x1 1 Brain5					1413.81		200925 Sqh ; WorG4 UASGen RNAi N2 gH2Av green Ph3 red Phall Cy5 40x 1 Brain4-crop2							665.349
		20220925 WT Diploid Dpn gH2Av Ph3 Phall 40x Brain4-crop1.	105.573		20220207 Sqh CTRL gH2Av Ph3 Phall 60x Brain8 lobe1_crop3.	407.829		20220630 Sqh WorG4 UAS Rad51 RNAi Dpn green Ph3 Cy5 gH2Av red 40x Brain10_crop1,	56.0381				201105 Sqh WorG4 BLM RNAi Ph3 red gH2Av green Phall Cy5 40x 8 Brain7 -crop8				399.3					200521 Sqh Worg4 UASmus81RNAi gH2Av green Ph3 red Phall Cy5 40x2 2 Brain6 lobe2 -crop3.										198.364		200604 Sqh Worg4 UASSlx1-1RNAi gH2Av green Ph3 red Phall Cy5 40x1 1 Brain6					174.543		200925 Sqh ; WorG4 UASGen RNAi N2 gH2Av green Ph3 red Phall Cy5 40x 1 Brain4-crop4							305.752
		20220925 WT Diploid Dpn gH2Av Ph3 Phall 40x Brain4-crop2.	131.436		20220207 Sqh CTRL gH2Av Ph3 Phall 60x Brain8 lobe1_crop4.	306.458		20220630 Sqh WorG4 UAS Rad51 RNAi Dpn green Ph3 Cy5 gH2Av red 40x Brain10_crop2,	259.999				201105 Sqh WorG4 BLM RNAi Ph3 red gH2Av green Phall Cy5 40x 8 Brain7 -crop9				1060.11					200521 Sqh Worg4 UASmus81RNAi gH2Av green Ph3 red Phall Cy5 40x2 3 Brain7 lobe1 -crop1.										1947.72		200604 Sqh Worg4 UASSlx1-1RNAi gH2Av green Ph3 red Phall Cy5 40x1 1 Brain7					701.044		200925 Sqh ; WorG4 UASGen RNAi N2 gH2Av green Ph3 red Phall Cy5 40x 1 Brain4-crop8							286.014
		20220925 WT Diploid Dpn gH2Av Ph3 Phall 40x Brain4-crop3.	99.2956		20220207 Sqh CTRL gH2Av Ph3 Phall 60x Brain8 lobe2_crop1.	295.507		20220630 Sqh WorG4 UAS Rad51 RNAi Dpn green Ph3 Cy5 gH2Av red 40x Brain10_crop3,	94.6825				201105 Sqh WorG4 BLM RNAi Ph3 red gH2Av green Phall Cy5 40x 8 Brain8 -crop1				1450.94					200521 Sqh Worg4 UASmus81RNAi gH2Av green Ph3 red Phall Cy5 40x2 3 Brain7 lobe1 -crop2.										109.581		200604 Sqh Worg4 UASSlx1-1RNAi gH2Av green Ph3 red Phall Cy5 40x1 1 Brain7					1317.31
		20220925 WT Diploid Dpn gH2Av Ph3 Phall 40x Brain4-crop4.	86.2881		20220207 Sqh CTRL gH2Av Ph3 Phall 60x Brain8 lobe2_crop2.	1204.36		20220630 Sqh WorG4 UAS Rad51 RNAi Dpn green Ph3 Cy5 gH2Av red 40x Brain10_crop4,	201.616				201105 Sqh WorG4 BLM RNAi Ph3 red gH2Av green Phall Cy5 40x 8 Brain8 -crop2				1330.7					200521 Sqh Worg4 UASmus81RNAi gH2Av green Ph3 red Phall Cy5 40x2 4 Brain7 lobe2 -crop1.										1195.33		200604 Sqh Worg4 UASSlx1-1RNAi gH2Av green Ph3 red Phall Cy5 40x1 1 Brain7					727.059		200529 Sqh Worg4 UASGen RNAi gH2Av green Ph3 red Phall Cy5 40x4 2 Brain7 left lobe-crop2.							376.915
		20220925 WT Diploid Dpn gH2Av Ph3 Phall 40x Brain4-crop5.	91.355		20220207 Sqh CTRL gH2Av Ph3 Phall 60x Brain8 lobe2_crop3.	597.444		20220630 Sqh WorG4 UAS Rad51 RNAi Dpn green Ph3 Cy5 gH2Av red 40x Brain12_crop1,	74.3394				201105 Sqh WorG4 BLM RNAi Ph3 red gH2Av green Phall Cy5 40x 8 Brain8 -crop3				908.937																								200529 Sqh Worg4 UASGen RNAi gH2Av green Ph3 red Phall Cy5 40x4 2 Brain7 left lobe-crop3.							607.647
		20220925 WT Diploid Dpn gH2Av Ph3 Phall 40x Brain5-crop1.	51.7275		20220207 Sqh CTRL gH2Av Ph3 Phall 60x Brain8 lobe2_crop5.	589.507		20220630 Sqh WorG4 UAS Rad51 RNAi Dpn green Ph3 Cy5 gH2Av red 40x Brain12_crop2,	64.5837				201105 Sqh WorG4 BLM RNAi Ph3 red gH2Av green Phall Cy5 40x 8 Brain8 -crop5				1358.91																	200604 Sqh Worg4 UASSlx1-1RNAi gH2Av green Ph3 red Phall Cy5 40x1 1 Brain1					436.496		200529 Sqh Worg4 UASGen RNAi gH2Av green Ph3 red Phall Cy5 40x4 3 Brain8 lower lobe-crop1.							289.114
		20220925 WT Diploid Dpn gH2Av Ph3 Phall 40x Brain5-crop2.	81.9019					20220630 Sqh WorG4 UAS Rad51 RNAi Dpn green Ph3 Cy5 gH2Av red 40x Brain12_crop3,	37.8881				201105 Sqh WorG4 BLM RNAi Ph3 red gH2Av green Phall Cy5 40x 8 Brain8 -crop8				324.129																	200604 Sqh Worg4 UASSlx1-1RNAi gH2Av green Ph3 red Phall Cy5 40x1 1 Brain1					180.472		200529 Sqh Worg4 UASGen RNAi gH2Av green Ph3 red Phall Cy5 40x4 4 Brain9 lower lobe-crop1.							594.413
		20220925 WT Diploid Dpn gH2Av Ph3 Phall 40x Brain5-crop3.	79.255		20220330 Sqh CTRL gH2Av Ph3 Phall 60x Brain1 lobe2_crop1.	219.252		20220630 Sqh WorG4 UAS Rad51 RNAi Dpn green Ph3 Cy5 gH2Av red 40x Brain12_crop4,	315.507				201105 Sqh WorG4 BLM RNAi Ph3 red gH2Av green Phall Cy5 40x 8 Brain8 -crop9				211.221					220406 Sqh Worg4 UASmus81RNAi gH2Av green Ph3 red Phall Cy5 40x2 5 Brain1 lobe1 -crop2.										2510.83		200604 Sqh Worg4 UASSlx1-1RNAi gH2Av green Ph3 red Phall Cy5 40x1 1 Brain1					125.986		200529 Sqh Worg4 UASGen RNAi gH2Av green Ph3 red Phall Cy5 40x4 4 Brain9 lower lobe-crop2.							530.888
		20220925 WT Diploid Dpn gH2Av Ph3 Phall 40x Brain5-crop4.	57.0213		20220330 Sqh CTRL gH2Av Ph3 Phall 60x Brain1 lobe2_crop2.	170.827		20220630 Sqh WorG4 UAS Rad51 RNAi Dpn green Ph3 Cy5 gH2Av red 40x Brain12_crop5,	304.391				201105 Sqh WorG4 BLM RNAi Ph3 red gH2Av green Phall Cy5 40x 8 Brain8 -crop12				2138.37					220406 Sqh Worg4 UASmus81RNAi gH2Av green Ph3 red Phall Cy5 40x2 5 Brain1 lobe1 -crop4.										586.245		200604 Sqh Worg4 UASSlx1-1RNAi gH2Av green Ph3 red Phall Cy5 40x1 1 Brain1					142.362		200529 Sqh Worg4 UASGen RNAi gH2Av green Ph3 red Phall Cy5 40x4 4 Brain9 lower lobe-crop3.							391.208
		202225 WT Diploid Dpn gH2Av Ph3 Phall 40x Brain6-crop5.	55.66		20220330 Sqh CTRL gH2Av Ph3 Phall 60x Brain2 lobe1_crop1.	204.048		20220630 Sqh WorG4 UAS Rad51 RNAi Dpn green Ph3 Cy5 gH2Av red 40x Brain12_crop6,	241.319				201105 Sqh WorG4 BLM RNAi Ph3 red gH2Av green Phall Cy5 40x 8 Brain9 -crop2				168.19					220406 Sqh Worg4 UASmus81RNAi gH2Av green Ph3 red Phall Cy5 40x2 5 Brain1 lobe1 -crop5.										613.546		200604 Sqh Worg4 UASSlx1-1RNAi gH2Av green Ph3 red Phall Cy5 40x1 1 Brain2					285.125		200529 Sqh Worg4 UASGen RNAi gH2Av green Ph3 red Phall Cy5 40x4 4 Brain9 lower lobe-crop4.							242.561
		20220925 WT Diploid Dpn gH2Av Ph3 Phall 40x Brain8- crop1.	97.7075		20220330 Sqh CTRL gH2Av Ph3 Phall 60x Brain2 lobe2_crop1.	130.071		20220630 Sqh WorG4 UAS Rad51 RNAi Dpn green Ph3 Cy5 gH2Av red 40x Brain12_crop7,	276.183				201105 Sqh WorG4 BLM RNAi Ph3 red gH2Av green Phall Cy5 40x 8 Brain9 -crop3				2287.28					220406 Sqh Worg4 UASmus81RNAi gH2Av green Ph3 red Phall Cy5 40x2 5 Brain1 lobe1 -crop6.										960.74		200604 Sqh Worg4 UASSlx1-1RNAi gH2Av green Ph3 red Phall Cy5 40x1 1 Brain2					132.616		200529 Sqh Worg4 UASGen RNAi gH2Av green Ph3 red Phall Cy5 40x4 4 Brain9 upper lobe-crop1.							258.602
		20220925 WT Diploid Dpn gH2Av Ph3 Phall 40x Brain8- crop2.	118.202		20220330 Sqh CTRL gH2Av Ph3 Phall 60x Brain2 lobe2_crop2.	212.186		20220630 Sqh WorG4 UAS Rad51 RNAi Dpn green Ph3 Cy5 gH2Av red 40x Brain12_crop8,	329.952				201105 Sqh WorG4 BLM RNAi Ph3 red gH2Av green Phall Cy5 40x 8 Brain9 -crop4				268.393					220406 Sqh Worg4 UASmus81RNAi gH2Av green Ph3 red Phall Cy5 40x2 6 Brain1lobe2 -crop1.										1156.84		200604 Sqh Worg4 UASSlx1-1RNAi gH2Av green Ph3 red Phall Cy5 40x1 1 Brain2					220.693		200529 Sqh Worg4 UASGen RNAi gH2Av green Ph3 red Phall Cy5 40x4 4 Brain9 upper lobe-crop2.							73.5753
		20220925 WT Diploid Dpn gH2Av Ph3 Phall 40x Brain8- crop3.	104.363		20220330 Sqh CTRL gH2Av Ph3 Phall 60x Brain2 lobe2_crop3.	345.473		20220706 Sqh UAS-Rad51 RNAi WorG4 Ctrl gH2Av Ph3 Dpn Phall 40x Brain1_crop1,	70.1044				201105 Sqh WorG4 BLM RNAi Ph3 red gH2Av green Phall Cy5 40x 8 Brain9 -crop5				561.213					220406 Sqh Worg4 UASmus81RNAi gH2Av green Ph3 red Phall Cy5 40x2 6 Brain1 lobe2 -crop2.										640.166		200604 Sqh Worg4 UASSlx1-1RNAi gH2Av green Ph3 red Phall Cy5 40x1 1 Brain2					246.211		200529 Sqh Worg4 UASGen RNAi gH2Av green Ph3 red Phall Cy5 40x4 4 Brain9 upper lobe-crop3.							124.244
					20220330 Sqh CTRL gH2Av Ph3 Phall 60x Brain3 lobe1_crop1.	96.8502		20220706 Sqh UAS-Rad51 RNAi WorG4 Ctrl gH2Av Ph3 Dpn Phall 40x Brain1_crop2,	176.509				201105 Sqh WorG4 BLM RNAi Ph3 red gH2Av green Phall Cy5 40x 8 Brain9 -crop6				182.181					220406 Sqh Worg4 UASmus81RNAi gH2Av green Ph3 red Phall Cy5 40x2 6 Brain1 lobe2 -crop3.										1273.83		200604 Sqh Worg4 UASSlx1-1RNAi gH2Av green Ph3 red Phall Cy5 40x1 1 Brain3					416.771		200529 Sqh Worg4 UASGen RNAi gH2Av green Ph3 red Phall Cy5 40x4 5 Brain10 lower lobe-crop1.							141.324
					20220330 Sqh CTRL gH2Av Ph3 Phall 60x Brain3 lobe1_crop2.	1354.03		20220706 Sqh UAS-Rad51 RNAi WorG4 Ctrl gH2Av Ph3 Dpn Phall 40x Brain1_crop3,	156.771				201105 Sqh WorG4 BLM RNAi Ph3 red gH2Av green Phall Cy5 40x 8 Brain9 -crop7				865.755					220406 Sqh Worg4 UASmus81RNAi gH2Av green Ph3 red Phall Cy5 40x2 6 Brain1 lobe2 -crop4.										324.582		200604 Sqh Worg4 UASSlx1-1RNAi gH2Av green Ph3 red Phall Cy5 40x1 1 Brain3					102.376		200529 Sqh Worg4 UASGen RNAi gH2Av green Ph3 red Phall Cy5 40x4 5 Brain10 lower lobe-crop2.							100.5
					20220330 Sqh CTRL gH2Av Ph3 Phall 60x Brain3 lobe1_crop3.	160.211		20220706 Sqh UAS-Rad51 RNAi WorG4 Ctrl gH2Av Ph3 Dpn Phall 40x Brain1_crop4,	466.606				201105 Sqh WorG4 BLM RNAi Ph3 red gH2Av green Phall Cy5 40x 1 Brain10 lobe1				434.239					220406 Sqh Worg4 UASmus81RNAi gH2Av green Ph3 red Phall Cy5 40x2 6 Brain2 lobe2 -crop5.										383.948		200604 Sqh Worg4 UASSlx1-1RNAi gH2Av green Ph3 red Phall Cy5 40x1 1 Brain3					217.879		200529 Sqh Worg4 UASGen RNAi gH2Av green Ph3 red Phall Cy5 40x4 5 Brain10 lower lobe-crop3.							139.381
					20220330 Sqh CTRL gH2Av Ph3 Phall 60x Brain3 lobe2_crop1.	159.943		20220706 Sqh UAS-Rad51 RNAi WorG4 Ctrl gH2Av Ph3 Dpn Phall 40x Brain1_crop5,	139.15				201105 Sqh WorG4 BLM RNAi Ph3 red gH2Av green Phall Cy5 40x 1 Brain10 lobe2				385.99					220406 Sqh Worg4 UASmus81RNAi gH2Av green Ph3 red Phall Cy5 40x2 7 Brain3 lobe1 -crop1.										808.734		200604 Sqh Worg4 UASSlx1-1RNAi gH2Av green Ph3 red Phall Cy5 40x1 1 Brain3					244.704		200529 Sqh Worg4 UASGen RNAi gH2Av green Ph3 red Phall Cy5 40x4 5 Brain10 lower lobe-crop4.							51.9749
					20220330 Sqh CTRL gH2Av Ph3 Phall 60x Brain3 lobe2_crop2.	138.879		20220706 Sqh UAS-Rad51 RNAi WorG4 Ctrl gH2Av Ph3 Dpn Phall 40x Brain1_crop6,	550.474				201105 Sqh WorG4 BLM RNAi Ph3 red gH2Av green Phall Cy5 40x 1 Brain11 lobe1				700.817					220406 Sqh Worg4 UASmus81RNAi gH2Av green Ph3 red Phall Cy5 40x2 7 Brain3 lobe1 -crop2.										314.827		200604 Sqh Worg4 UASSlx1-1RNAi gH2Av green Ph3 red Phall Cy5 40x1 1 Brain3					144.539		200529 Sqh Worg4 UASGen RNAi gH2Av green Ph3 red Phall Cy5 40x4 5 Brain10 upper lobe-crop1.							53.3145
					20220330 Sqh CTRL gH2Av Ph3 Phall 60x Brain5 lobe1_crop1.	411.245		20220706 Sqh UAS-Rad51 RNAi WorG4 Ctrl gH2Av Ph3 Dpn Phall 40x Brain1_crop7,	468.346				201105 Sqh WorG4 BLM RNAi Ph3 red gH2Av green Phall Cy5 40x 1 Brain11 lobe2				1296.97					220406 Sqh Worg4 UASmus81RNAi gH2Av green Ph3 red Phall Cy5 40x2 7 Brain3 lobe1 -crop3.										3109.32									200529 Sqh Worg4 UASGen RNAi gH2Av green Ph3 red Phall Cy5 40x4 5 Brain10 upper lobe-crop2.							43.9711
					20220330 Sqh CTRL gH2Av Ph3 Phall 60x Brain5 lobe1_crop2.	306.86		20220706 Sqh UAS-Rad51 RNAi WorG4 Ctrl gH2Av Ph3 Dpn Phall 40x Brain2_crop1,	1068.28				201105 Sqh WorG4 BLM RNAi Ph3 red gH2Av green Phall Cy5 40x 1 Brain11 lobe1				389.696					220406 Sqh Worg4 UASmus81RNAi gH2Av green Ph3 red Phall Cy5 40x2 7 Brain3 lobe1 -crop5.										1352.1									200529 Sqh Worg4 UASGen RNAi gH2Av green Ph3 red Phall Cy5 40x4 5 Brain10 upper lobe-crop3.							248.622
					20220330 Sqh CTRL gH2Av Ph3 Phall 60x Brain5 lobe1_crop1.	2065.3		20220706 Sqh UAS-Rad51 RNAi WorG4 Ctrl gH2Av Ph3 Dpn Phall 40x Brain2_crop2,	690.759				201105 Sqh WorG4 BLM RNAi Ph3 red gH2Av green Phall Cy5 40x 1 Brain11 lobe2				133.024					220406 Sqh Worg4 UASmus81RNAi gH2Av green Ph3 red Phall Cy5 40x2 8 Brain3 lobe2 -crop2.										407.089									200529 Sqh Worg4i gH2Av green Ph3 red Phall Cy5 40x5 1 Brain1 left lobe-crop1.							70.1595
					20220330 Sqh CTRL gH2Av Ph3 Phall 60x Brain5 lobe1_crop2.	1228.85		20220706 Sqh UAS-Rad51 RNAi WorG4 Ctrl gH2Av Ph3 Dpn Phall 40x Brain2_crop3,	161.838													220406 Sqh Worg4 UASmus81RNAi gH2Av green Ph3 red Phall Cy5 40x2 8 Brain3 lobe2 -crop3.										1199.64									200529 Sqh Worg4i gH2Av green Ph3 red Phall Cy5 40x5 1 Brain1 left lobe-crop2.							124.445
					20220330 Sqh CTRL gH2Av Ph3 Phall 60x Brain5 lobe2_crop1.	273.136		20220706 Sqh UAS-Rad51 RNAi WorG4 Ctrl gH2Av Ph3 Dpn Phall 40x Brain2_crop4,	138.696													220406 Sqh Worg4 UASmus81RNAi gH2Av green Ph3 red Phall Cy5 40x2 8 Brain3 lobe2 -crop4.										549.567									200529 Sqh Worg4i gH2Av green Ph3 red Phall Cy5 40x5 1 Brain1 left lobe-crop3.							63.0933
					20220330 Sqh CTRL gH2Av Ph3 Phall 60x Brain5 lobe2_crop2.	260.109		20220706 Sqh UAS-Rad51 RNAi WorG4 Ctrl gH2Av Ph3 Dpn Phall 40x Brain2_crop5,	261.36													220406 Sqh Worg4 UASmus81RNAi gH2Av green Ph3 red Phall Cy5 40x2 9 Brain4lobe1 -crop1.										1952.56									200529 Sqh Worg4i gH2Av green Ph3 red Phall Cy5 40x5 1 Brain1 left lobe-crop4.							71.8339
					20220330 Sqh CTRL gH2Av Ph3 Phall 60x Brain5 lobe2_crop3.	212.387		20220706 Sqh UAS-Rad51 RNAi WorG4 Ctrl gH2Av Ph3 Dpn Phall 40x Brain2_crop6,	65.7938													220406 Sqh Worg4 UASmus81RNAi gH2Av green Ph3 red Phall Cy5 40x2 9 Brain4 lobe1 -crop3.										351.959									200529 Sqh Worg4i gH2Av green Ph3 red Phall Cy5 40x5 1 Brain1 right lobe-crop1.							49.0614
					20220330 Sqh CTRL gH2Av Ph3 Phall 60x Brain5 lobe2_crop4.	1897.55		20220706 Sqh UAS-Rad51 RNAi WorG4 Ctrl gH2Av Ph3 Dpn Phall 40x Brain3_crop1,	511.906				201112 Sqh ; WorG4 ; BLM-L2 RNAi Ph3 red gH2Av green Phall Cy5 40x 2 Brain2 -crop1.				1271.26					220406 Sqh Worg4 UASmus81RNAi gH2Av green Ph3 red Phall Cy5 40x2 9 Brain4 lobe1 -crop4.										369.579									200529 Sqh Worg4i gH2Av green Ph3 red Phall Cy5 40x5 1 Brain1 right lobe-crop2.							77.2256
					20220330 Sqh CTRL gH2Av Ph3 Phall 60x Brain6 lobe1_crop2.	5166.85		20220706 Sqh UAS-Rad51 RNAi WorG4 Ctrl gH2Av Ph3 Dpn Phall 40x Brain3_crop2,	289.266				201112 Sqh ; WorG4 ; BLM-L2 RNAi Ph3 red gH2Av green Phall Cy5 40x 2 Brain2 -crop2.				810.624																								200529 Sqh Worg4i gH2Av green Ph3 red Phall Cy5 40x5 1 Brain1 right lobe-crop3.							75.8861
					20220330 Sqh CTRL gH2Av Ph3 Phall 60x Brain6 lobe1_crop3.	18678.1		20220706 Sqh UAS-Rad51 RNAi WorG4 Ctrl gH2Av Ph3 Dpn Phall 40x Brain3_crop3,	115.328				201112 Sqh ; WorG4 ; BLM-L2 RNAi Ph3 red gH2Av green Phall Cy5 40x 2 Brain2 lobe1-crop1.				1839.2																								200529 Sqh Worg4i gH2Av green Ph3 red Phall Cy5 40x5 2 Brain2 left lobe-crop1.							68.1501
					20220330 Sqh CTRL gH2Av Ph3 Phall 60x Brain6 lobe1_crop6.	347.649		20220706 Sqh UAS-Rad51 RNAi WorG4 Ctrl gH2Av Ph3 Dpn Phall 40x Brain3_crop4,	505.478				201112 Sqh ; WorG4 ; BLM-L2 RNAi Ph3 red gH2Av green Phall Cy5 40x 2 Brain2 lobe1-crop2.				174.845																								200529 Sqh Worg4i gH2Av green Ph3 red Phall Cy5 40x5 2 Brain2 left lobe-crop2.							37.8091
					20220330 Sqh CTRL gH2Av Ph3 Phall 60x Brain6 lobe1_crop5.	4680.86		20220706 Sqh UAS-Rad51 RNAi WorG4 Ctrl gH2Av Ph3 Dpn Phall 40x Brain3_crop5,	1515.3				201112 Sqh ; WorG4 ; BLM-L2 RNAi Ph3 red gH2Av green Phall Cy5 40x 2 Brain2 lobe1-crop3.				492.546																								200529 Sqh Worg4i gH2Av green Ph3 red Phall Cy5 40x5 2 Brain2 left lobe-crop3.							96.2809
					20220330 Sqh CTRL gH2Av Ph3 Phall 60x Brain6 lobe2_crop2.	782.47		20220706 Sqh UAS-Rad51 RNAi WorG4 Ctrl gH2Av Ph3 Dpn Phall 40x Brain3_crop6,	699.38				201112 Sqh ; WorG4 ; BLM-L2 RNAi Ph3 red gH2Av green Phall Cy5 40x 9 Brain10 _crop1.				3133.07																								200529 Sqh Worg4i gH2Av green Ph3 red Phall Cy5 40x5 2 Brain2 right lobe-crop1.							325.446
					20220330 Sqh CTRL gH2Av Ph3 Phall 60x Brain6 lobe2_crop5.	727.214							201112 Sqh ; WorG4 ; BLM-L2 RNAi Ph3 red gH2Av green Phall Cy5 40x 9 Brain10 _crop2.				1537.38																								200529 Sqh Worg4i gH2Av green Ph3 red Phall Cy5 40x5 2 Brain2 right lobe-crop2.							58.2709
					20220330 Sqh CTRL gH2Av Ph3 Phall 60x Brain6 lobe2_crop6.	3156.94		20220728 Sqh Rad51 RNAi gH2Av Dpn Ph3 40x Brain2_crop1,	306.735				201112 Sqh ; WorG4 ; BLM-L2 RNAi Ph3 red gH2Av green Phall Cy5 40x 9 Brain10 _crop3.				1962.39																								200529 Sqh Worg4i gH2Av green Ph3 red Phall Cy5 40x5 2 Brain2 right lobe-crop3.							90.8222
					20220330 Sqh CTRL gH2Av Ph3 Phall 60x Brain8 lobe1_crop1.	1574.42		20220728 Sqh Rad51 RNAi gH2Av Dpn Ph3 40x Brain2_crop2,	102.169				201112 Sqh ; WorG4 ; BLM-L2 RNAi Ph3 red gH2Av green Phall Cy5 40x 9 Brain10 _crop4.				629.049																								200529 Sqh Worg4i gH2Av green Ph3 red Phall Cy5 40x5 2 Brain2 right lobe-crop4.							72.1353
					20220330 Sqh CTRL gH2Av Ph3 Phall 60x Brain8 lobe1_crop2.	986.485		20220728 Sqh Rad51 RNAi gH2Av Dpn Ph3 40x Brain2_crop3,	596.076				201112 Sqh ; WorG4 ; BLM-L2 RNAi Ph3 red gH2Av green Phall Cy5 40x 9 Brain10 _crop5.				235.118																								200529 Sqh Worg4i gH2Av green Ph3 red Phall Cy5 40x5 2 Brain2 right lobe-crop5.							58.8402
					20220330 Sqh CTRL gH2Av Ph3 Phall 60x Brain8 lobe1_crop4.	222.735		20220728 Sqh Rad51 RNAi gH2Av Dpn Ph3 40x Brain2_crop4,	324.961				201112 Sqh ; WorG4 ; BLM-L2 RNAi Ph3 red gH2Av green Phall Cy5 40x 11 Brain12 _crop1.				691.061																								200529 Sqh Worg4i gH2Av green Ph3 red Phall Cy5 40x5 3 Brain3 lobe1 -crop1.							666.599
					20220330 Sqh CTRL gH2Av Ph3 Phall 60x Brain8 lobe2_crop2.	178.664		20220728 Sqh Rad51 RNAi gH2Av Dpn Ph3 40x Brain3_crop1,	1025.4				201112 Sqh ; WorG4 ; BLM-L2 RNAi Ph3 red gH2Av green Phall Cy5 40x 11 Brain12 _crop2.				1808.5																								200529 Sqh Worg4i gH2Av green Ph3 red Phall Cy5 40x5 3 Brain3 lobe1 -crop2.							328.695
					20220330 Sqh CTRL gH2Av Ph3 Phall 60x Brain11 lobe1_crop1.	5703.88		20220728 Sqh Rad51 RNAi gH2Av Dpn Ph3 40x Brain3_crop2,	74.3394				201112 Sqh ; WorG4 ; BLM-L2 RNAi Ph3 red gH2Av green Phall Cy5 40x 11 Brain12 _crop3.				298.114																								200529 Sqh Worg4i gH2Av green Ph3 red Phall Cy5 40x5 3 Brain3 lobe1 -crop3.							136.803
					20220330 Sqh CTRL gH2Av Ph3 Phall 60x Brain11 lobe2_crop1.	965.689		20220728 Sqh Rad51 RNAi gH2Av Dpn Ph3 40x Brain3_crop3,	80.1625				201112 Sqh ; WorG4 ; BLM-L2 RNAi Ph3 red gH2Av green Phall Cy5 40x 11 Brain12 _crop4.				1931.92
					20220323 Sqh CTRL gH2Avgreen Ph3 Phall Cy5 60x Brain4 lobe2_crop2.	852.663		20220728 Sqh Rad51 RNAi gH2Av Dpn Ph3 40x Brain3_crop4,	71.4656				201112 Sqh ; WorG4 ; BLM-L2 RNAi Ph3 red gH2Av green Phall Cy5 40x 11 Brain12 _crop5.				1521.5
					20220323 Sqh CTRL gH2Avgreen Ph3 Phall Cy5 60x Brain4 lobe1_crop2.	376.751		20220728 Sqh Rad51 RNAi gH2Av Dpn Ph3 40x Brain3_crop5,	503.209				201112 Sqh ; WorG4 ; BLM-L2 RNAi Ph3 red gH2Av green Phall Cy5 40x 11 Brain12 _crop6.				691.969
					20220330 Sqh CTRL gH2Av Ph3 Phall 60x Brain1 lobe2_crop3.	2261.78		20220728 Sqh Rad51 RNAi gH2Av Dpn Ph3 40x Brain3_crop6,	133.856
					20220330 Sqh CTRL gH2Av Ph3 Phall 60x Brain2 lobe1_crop3.	158.135		20220728 Sqh Rad51 RNAi gH2Av Dpn Ph3 40x Brain3_crop7,	296.147
					20211202 Sqh CTRL gH2Av Ph3 Phall 60x Brain1 lobe2_crop2.	1007.92		20220728 Sqh Rad51 RNAi gH2Av Dpn Ph3 40x Brain3_crop8,	168.266				201112 Sqh ; WorG4 ; BLM-L2 RNAi Ph3 red gH2Av green Phall Cy5 40x 4 Brain4 -crop1.				1162.13
					20211202 Sqh CTRL gH2Av Ph3 Phall 60x Brain1 lobe2_crop5.	177.157		20220728 Sqh Rad51 RNAi gH2Av Dpn Ph3 40x Brain5_crop1,	720.479				201112 Sqh ; WorG4 ; BLM-L2 RNAi Ph3 red gH2Av green Phall Cy5 40x 4 Brain4 -crop2.				1032.13
					20211202 Sqh CTRL gH2Av Ph3 Phall 60x Brain2 lobe1_crop3.	396.845		20220728 Sqh Rad51 RNAi gH2Av Dpn Ph3 40x Brain5_crop2,	397.636				201112 Sqh ; WorG4 ; BLM-L2 RNAi Ph3 red gH2Av green Phall Cy5 40x 4 Brain4 -crop3.				1116.07
					20211202 Sqh CTRL gH2Av Ph3 Phall 60x Brain2 lobe1_crop4.	921.048		20220728 Sqh Rad51 RNAi gH2Av Dpn Ph3 40x Brain5_crop3,	182.029				201112 Sqh ; WorG4 ; BLM-L2 RNAi Ph3 red gH2Av green Phall Cy5 40x 4 Brain4 -crop4.				1870.66
					20211202 Sqh CTRL gH2Av Ph3 Phall 60x Brain2 lobe1_crop5.	163.259		20220728 Sqh Rad51 RNAi gH2Av Dpn Ph3 40x Brain5_crop4,	399.451				201112 Sqh ; WorG4 ; BLM-L2 RNAi Ph3 red gH2Av green Phall Cy5 40x 4 Brain4 -crop5.				1221.42
					20211202 Sqh CTRL gH2Av Ph3 Phall 60x Brain2 lobe1_crop7.	142.931		20220728 Sqh Rad51 RNAi gH2Av Dpn Ph3 40x Brain5_crop5,	177.416
					20211202 Sqh CTRL gH2Av Ph3 Phall 60x Brain2 lobe2_crop2.	177.492		20220728 Sqh Rad51 RNAi gH2Av Dpn Ph3 40x Brain5_crop6,	323.978				201112 Sqh ; WorG4 ; BLM-L2 RNAi Ph3 red gH2Av green Phall Cy5 40x 7 Brain8 -crop1.				474.925
					20211202 Sqh CTRL gH2Av Ph3 Phall 60x Brain2 lobe2_crop3.	196.781		20220728 Sqh Rad51 RNAi gH2Av Dpn Ph3 40x Brain5_crop7,	825.144				201112 Sqh ; WorG4 ; BLM-L2 RNAi Ph3 red gH2Av green Phall Cy5 40x 7 Brain8 -crop2.				524.081
					20211202 Sqh CTRL gH2Av Ph3 Phall 60x Brain2 lobe2_crop4.	272.5		20220728 Sqh Rad51 RNAi gH2Av Dpn Ph3 40x Brain5_crop8,	99.825				201112 Sqh ; WorG4 ; BLM-L2 RNAi Ph3 red gH2Av green Phall Cy5 40x 7 Brain8 -crop3.				1361.55
					20211202 Sqh CTRL gH2Av Ph3 Phall 60x Brain2 lobe2_crop5.	163.158							201112 Sqh ; WorG4 ; BLM-L2 RNAi Ph3 red gH2Av green Phall Cy5 40x 7 Brain8 -crop4.				647.879
					20211202 Sqh CTRL gH2Av Ph3 Phall 60x Brain3 lobe1_crop3.	181.678		20220803 Sqh WorG4 Rad51 RNAi Dpn red gH2Av green Ph3 Phall 40x Brain1 lobe1_crop1,	247.672				201112 Sqh ; WorG4 ; BLM-L2 RNAi Ph3 red gH2Av green Phall Cy5 40x 7 Brain8 -crop5.				658.921
					20211202 Sqh CTRL gH2Av Ph3 Phall 60x Brain3 lobe1_crop6.	204.417		20220803 Sqh WorG4 Rad51 RNAi Dpn red gH2Av green Ph3 Phall 40x Brain1 lobe1_crop2,	75.3225				201112 Sqh ; WorG4 ; BLM-L2 RNAi Ph3 red gH2Av green Phall Cy5 40x 7 Brain8 -crop6.				1160.09
					20211202 Sqh CTRL gH2Av Ph3 Phall 60x Brain3 lobe1_crop7.	334.488		20220803 Sqh WorG4 Rad51 RNAi Dpn red gH2Av green Ph3 Phall 40x Brain1 lobe1_crop3,	90.5987				201112 Sqh ; WorG4 ; BLM-L2 RNAi Ph3 red gH2Av green Phall Cy5 40x 7 Brain8 -crop7.				1973.74
					20211202 Sqh CTRL gH2Av Ph3 Phall 60x Brain3 lobe2_crop1.	321.026		20220803 Sqh WorG4 Rad51 RNAi Dpn red gH2Av green Ph3 Phall 40x Brain1 lobe1_crop4,	45.98				201112 Sqh ; WorG4 ; BLM-L2 RNAi Ph3 red gH2Av green Phall Cy5 40x 7 Brain8 -crop8.				498.52
					20211202 Sqh CTRL gH2Av Ph3 Phall 60x Brain3 lobe2_crop2.	294.134		20220803 Sqh WorG4 Rad51 RNAi Dpn red gH2Av green Ph3 Phall 40x Brain1 lobe2_crop1,	956.429				201112 Sqh ; WorG4 ; BLM-L2 RNAi Ph3 red gH2Av green Phall Cy5 40x 7 Brain8 -crop9.				185.962
					20211202 Sqh CTRL gH2Av Ph3 Phall 60x Brain3 lobe2_crop3.	123.072		20220803 Sqh WorG4 Rad51 RNAi Dpn red gH2Av green Ph3 Phall 40x Brain1 lobe2_crop2,	134.234				201112 Sqh ; WorG4 ; BLM-L2 RNAi Ph3 red gH2Av green Phall Cy5 40x 7 Brain8 -crop10.				217.8
					20211202 Sqh CTRL gH2Av Ph3 Phall 60x Brain3 lobe2_crop4.	1317.46		20220803 Sqh WorG4 Rad51 RNAi Dpn red gH2Av green Ph3 Phall 40x Brain1 lobe2_crop3,	301.214				201112 Sqh ; WorG4 ; BLM-L2 RNAi Ph3 red gH2Av green Phall Cy5 40x 7 Brain8 -crop11.				319.289
					20211202 Sqh CTRL gH2Av Ph3 Phall 60x Brain3 lobe2_crop6.	1305.6		20220803 Sqh WorG4 Rad51 RNAi Dpn red gH2Av green Ph3 Phall 40x Brain1 lobe2_crop4,	262.192
					20211202 Sqh CTRL gH2Av Ph3 Phall 60x Brain5 lobe2_crop1.	449.657		20220803 Sqh WorG4 Rad51 RNAi Dpn red gH2Av green Ph3 Phall 40x Brain1 lobe2_crop5,	74.4906
					20211202 Sqh CTRL gH2Av Ph3 Phall 60x Brain5 lobe2_crop2.	289.077		20220803 Sqh WorG4 Rad51 RNAi Dpn red gH2Av green Ph3 Phall 40x Brain1 lobe2_crop6,	56.4919
					20211202 Sqh CTRL gH2Av Ph3 Phall 60x Brain5 lobe2_crop3.	309.338		20220803 Sqh WorG4 Rad51 RNAi Dpn red gH2Av green Ph3 Phall 40x Brain1 lobe2_crop7,	119.714
					20211202 Sqh CTRL gH2Av Ph3 Phall 60x Brain6 lobe1_crop1.	3603.48		20220803 Sqh WorG4 Rad51 RNAi Dpn red gH2Av green Ph3 Phall 40x Brain2 lobe1_crop1,	1152.9
					20211202 Sqh CTRL gH2Av Ph3 Phall 60x Brain6 lobe1_crop2.	399.691		20220803 Sqh WorG4 Rad51 RNAi Dpn red gH2Av green Ph3 Phall 40x Brain2 lobe1_crop2,	401.947
					20211202 Sqh CTRL gH2Av Ph3 Phall 60x Brain8 lobe1_crop2.	282.078		20220803 Sqh WorG4 Rad51 RNAi Dpn red gH2Av green Ph3 Phall 40x Brain2 lobe1_crop3,	51.425
					20211202 Sqh CTRL gH2Av Ph3 Phall 60x Brain8 lobe2_crop1.	1349.74		20220803 Sqh WorG4 Rad51 RNAi Dpn red gH2Av green Ph3 Phall 40x Brain2 lobe1_crop4,	48.3244
					20211202 Sqh CTRL gH2Av Ph3 Phall 60x Brain8 lobe2_crop2.	243.432		20220803 Sqh WorG4 Rad51 RNAi Dpn red gH2Av green Ph3 Phall 40x Brain2 lobe2_crop1,	779.164
					20211202 Sqh CTRL gH2Av Ph3 Phall 60x Brain9 lobe1_crop3.	263.927		20220803 Sqh WorG4 Rad51 RNAi Dpn red gH2Av green Ph3 Phall 40x Brain2 lobe2_crop2,	410.644
					20211202 Sqh CTRL gH2Av Ph3 Phall 60x Brain9 lobe1_crop4.	2252.07		20220803 Sqh WorG4 Rad51 RNAi Dpn red gH2Av green Ph3 Phall 40x Brain3 lobe1_crop1,	1374.41
					20211202 Sqh CTRL gH2Av Ph3 Phall 60x Brain9 lobe2_crop1.	416.938		20220803 Sqh WorG4 Rad51 RNAi Dpn red gH2Av green Ph3 Phall 40x Brain3 lobe1_crop2,	1742.25
					20211202 Sqh CTRL gH2Av Ph3 Phall 60x Brain12 lobe1_crop6.	2093.83		20220803 Sqh WorG4 Rad51 RNAi Dpn red gH2Av green Ph3 Phall 40x Brain3 lobe1_crop3,	365.496
					20211202 Sqh CTRL gH2Av Ph3 Phall 60x Brain12 lobe1_crop7.	1027.01		20220803 Sqh WorG4 Rad51 RNAi Dpn red gH2Av green Ph3 Phall 40x Brain3 lobe1_crop4,	314.676
								20220803 Sqh WorG4 Rad51 RNAi Dpn red gH2Av green Ph3 Phall 40x Brain3 lobe2_crop1,	384.931
					20211202 Sqh CTRL gH2Av Ph3 Phall 60x Brain12 lobe2_crop1.	699.652		20220803 Sqh WorG4 Rad51 RNAi Dpn red gH2Av green Ph3 Phall 40x Brain3 lobe2_crop2,	705.657
					20211202 Sqh CTRL gH2Av Ph3 Phall 60x Brain12 lobe2_crop2.	148.859		20220803 Sqh WorG4 Rad51 RNAi Dpn red gH2Av green Ph3 Phall 40x Brain3 lobe2_crop3,	1096.03
					20211202 Sqh CTRL gH2Av Ph3 Phall 60x Brain12 lobe2_crop4.	798.679		20220803 Sqh WorG4 Rad51 RNAi Dpn red gH2Av green Ph3 Phall 40x Brain3 lobe2_crop4,	766.157
					20211202 Sqh CTRL gH2Av Ph3 Phall 60x Brain12 lobe2_crop5.	337.167		20220803 Sqh WorG4 Rad51 RNAi Dpn red gH2Av green Ph3 Phall 40x Brain3 lobe2_crop5,	390.301
					20211202 Sqh CTRL gH2Av Ph3 Phall 60x Brain12 lobe1_crop2.	273.337		20220803 Sqh WorG4 Rad51 RNAi Dpn red gH2Av green Ph3 Phall 40x Brain4 lobe1_crop1,	76.0787
					20211202 Sqh CTRL gH2Av Ph3 Phall 60x Brain10 lobe2_crop2.	500.594		20220803 Sqh WorG4 Rad51 RNAi Dpn red gH2Av green Ph3 Phall 40x Brain4 lobe1_crop2,	621.562
					20211202 Sqh CTRL gH2Av Ph3 Phall 60x Brain10 lobe1_crop1.	789.202		20220803 Sqh WorG4 Rad51 RNAi Dpn red gH2Av green Ph3 Phall 40x Brain4 lobe1_crop3,	1605.37
					20211202 Sqh CTRL gH2Av Ph3 Phall 60x Brain10 lobe1_crop2.	263.023		20220803 Sqh WorG4 Rad51 RNAi Dpn red gH2Av green Ph3 Phall 40x Brain4 lobe2_crop1,	286.543
					20211202 Sqh CTRL gH2Av Ph3 Phall 60x Brain10 lobe1_crop3.	722.19		20220803 Sqh WorG4 Rad51 RNAi Dpn red gH2Av green Ph3 Phall 40x Brain4 lobe2_crop2,	204.263
					20211202 Sqh CTRL gH2Av Ph3 Phall 60x Brain1 lobe2_crop7.	465.598		20220803 Sqh WorG4 Rad51 RNAi Dpn red gH2Av green Ph3 Phall 40x Brain4 lobe2_crop3,	249.638
					20211202 Sqh CTRL gH2Av Ph3 Phall 60x Brain12 lobe1_crop3.	207.431		20220803 Sqh WorG4 Rad51 RNAi Dpn red gH2Av green Ph3 Phall 40x Brain4 lobe2_crop4,	71.0875
					20211202 Sqh CTRL gH2Av Ph3 Phall 60x Brain11 lobe2_crop6.	781.265		20220803 Sqh WorG4 Rad51 RNAi Dpn red gH2Av green Ph3 Phall 40x Brain5 lobe1_crop1,	2368.42
					20211202 Sqh CTRL gH2Av Ph3 Phall 60x Brain11 lobe2_crop5.	374.641		20220803 Sqh WorG4 Rad51 RNAi Dpn red gH2Av green Ph3 Phall 40x Brain5 lobe1_crop2,	199.574
					20211202 Sqh CTRL gH2Av Ph3 Phall 60x Brain11 lobe2_crop2.	781.265		20220803 Sqh WorG4 Rad51 RNAi Dpn red gH2Av green Ph3 Phall 40x Brain5 lobe1_crop3,	558.869
					20211202 Sqh CTRL gH2Av Ph3 Phall 60x Brain11 lobe1_crop2.	374.641		20220803 Sqh WorG4 Rad51 RNAi Dpn red gH2Av green Ph3 Phall 40x Brain5 lobe1_crop4,	70.6338
					20211202 Sqh CTRL gH2Av Ph3 Phall 60x Brain9 lobe2_crop2.	547.512		20220803 Sqh WorG4 Rad51 RNAi Dpn red gH2Av green Ph3 Phall 40x Brain5 lobe1_crop5,	110.034
					20211202 Sqh CTRL gH2Av Ph3 Phall 60x Brain9 lobe2_crop3.	325.48		20220803 Sqh WorG4 Rad51 RNAi Dpn red gH2Av green Ph3 Phall 40x Brain5 lobe1_crop6,	280.493
					20211202 Sqh CTRL gH2Av Ph3 Phall 60x Brain9 lobe2_crop4.	239.178		20220803 Sqh WorG4 Rad51 RNAi Dpn red gH2Av green Ph3 Phall 40x Brain5 lobe1_crop7,	65.0375
					20211202 Sqh CTRL gH2Av Ph3 Phall 60x Brain9 lobe2_crop5.	242.226		20220803 Sqh WorG4 Rad51 RNAi Dpn red gH2Av green Ph3 Phall 40x Brain5 lobe2_crop1,	3815.66
					20211202 Sqh CTRL gH2Av Ph3 Phall 60x Brain9 lobe1_crop5.	950.418		20220803 Sqh WorG4 Rad51 RNAi Dpn red gH2Av green Ph3 Phall 40x Brain5 lobe2_crop2,	362.697
					20211202 Sqh CTRL gH2Av Ph3 Phall 60x Brain9 lobe1_crop6.	569.581		20220803 Sqh WorG4 Rad51 RNAi Dpn red gH2Av green Ph3 Phall 40x Brain5 lobe2_crop3,	562.423
					20211202 Sqh CTRL gH2Av Ph3 Phall 60x Brain8 lobe1_crop3.	246.713		20220803 Sqh WorG4 Rad51 RNAi Dpn red gH2Av green Ph3 Phall 40x Brain5 lobe2_crop4,	74.3394
					20211202 Sqh CTRL gH2Av Ph3 Phall 60x Brain8 lobe1_crop4.	1608.18		20220803 Sqh WorG4 Rad51 RNAi Dpn red gH2Av green Ph3 Phall 40x Brain5 lobe2_crop5,	63.525
					20211202 Sqh CTRL gH2Av Ph3 Phall 60x Brain6 lobe1_crop4.	887.927		20220803 Sqh WorG4 Rad51 RNAi Dpn red gH2Av green Ph3 Phall 40x Brain5 lobe2_crop6,	68.2138
					20211202 Sqh CTRL gH2Av Ph3 Phall 60x Brain5 lobe1_crop1.	473.635		20220803 Sqh WorG4 Rad51 RNAi Dpn red gH2Av green Ph3 Phall 40x Brain5 lobe2_crop7,	257.503
					20211202 Sqh CTRL gH2Av Ph3 Phall 60x Brain1 lobe2_crop3.	246.847
					20211202 Sqh CTRL gH2Av Ph3 Phall 60x Brain2 lobe1_crop6.	1701.91

## Sheet: Fig2B+2C+ 2F
	2B						2C
Diploid wild type brains			Diploid Genmut brains				Diploid wild type brains			Diploid Gen mut brains
		Mitotic duration in min	Brain 1	NB1	18				Cell cycle duration in min			Cell cycle duration in min		2F		Fluorescence intensity
Brain 1	NB1	12	Brain 1	NB2	12		Brain 1	NB1	126	Brain 1	NB1	162
Brain 1	NB2	12	Brain 1	NB3	18		Brain 1	NB2	108	Brain 1	NB2	196			Background	Cytoplasm	Nucleus
Brain 1	NB3	16	Brain 1	NB4	10		Brain 1	NB3	126	Brain 2	NB1	158		20230126 WorG4 UAS Gen mCh 9752 insertion Dpn Ph3 mCherry 40x Brain1 lobe1.
Brain 2	NB1	12	Brain 1	NB5	14		Brain 2	NB1	114	Brain 2	NB2	220			233	3678.5	1172
Brain 3	NB1	12	Brain 2	NB1	12		Brain 2	NB2	104	Brain 3	NB1	234			220	3211	918
Brain 4	NB1	16	Brain 2	NB2	12		Brain 3	NB1	164	Brain 3	NB2	184		20230126 WorG4 UAS Gen mCh 9752 insertion Dpn Ph3 mCherry 40x Brain1 lobe2.	280	2248.5	870
Brain 5	NB1	14	Brain 2	NB3	10		Brain 3	NB2	122	Brain 4	NB1	170			292	3496	1247.3
Brain 5	NB2	14	Brain 3	NB1	12		Brain 3	NB3	134	Brain 4	NB2	236			202.5	3553.5	1422
Brain 5	NB3	12	Brain 3	NB2	12		Brain 4	NB1	144	Brain 5	NB1	180		20230126 WorG4 UAS Gen mCh 9752 insertion Dpn Ph3 mCherry 40x Brain3 lobe1.	169.8	3045.3	926.9
Brain 5	NB4	12	Brain 3	NB3	10		Brain 4	NB2	128	Brain 5	NB2	186			182	3993.2	1294.2
			Brain 3	NB4	10		Brain 4	NB3	114						424.713	3754	1283.6
			Brain 3	NB5	10		Brain 5	NB1	124						138.477	1920.37	1684.33
Brain 6	NB1	12	Brain 4	NB1	18		Brain 5	NB2	84					20230126 WorG4 UAS Gen mCh 9752 insertion Dpn Ph3 mCherry 40x Brain3 lobe12.	274.6	1907.3	592.583
Brain 6	NB2	12	Brain 4	NB2	12		Brain 5	NB3	150						194.6	2703.21	698.1
Brain 7	NB1	12	Brain 5	NB1	14										169.8	1921.4	710.1
Brain 7	NB2	10												20230126 WorG4 UAS Gen mCh 9752 insertion Dpn Ph3 mCherry 40x Brain4 lobe1.	277.2	4372.1	1159.8
Brain 7	NB3	10													310.9	6564.8	2632.6
Brain 7	NB4	12	Brain 6	NB1	14										360	5455.1	1284.4
Brain 8	NB1	16	Brain 6	NB2	14									20230126 WorG4 UAS Gen mCh 9752 insertion Dpn Ph3 mCherry 40x Brain4 lobe2.	169.4	8167.8	2267.5
Brain 9	NB1	12	Brain 6	NB3	14										209.8	6169.2	1530.3
Brain 9	NB2	14	Brain 6	NB4	16										286.7	6704.8	1679
Brain 10	NB1	18	Brain 7	NB1	12										311.4	7854.9	2327.3
Brain 10	NB2	14	Brain 7	NB2	18											5697.9	1284.9
Brain 10	NB3	18	Brain 8	NB1	22
			Brain 8	NB2	18									20220318 Diploid WorG4 UAS-Gen-mCh gH2Av Ph3 Phall 60x Brain1 lobe1
			Brain 8	NB3	18										292	7584.9	1927
			Brain 9	NB1	20										195.7	6415	1460.1
			Brain 9	NB2	16									20220318 Diploid WorG4 UAS-Gen-mCh gH2Av Ph3 Phall 60x Brain1 lobe2.	220	6208.2	1890.3
			Brain 9	NB3	16										175	6463.1	1606.8
			Brain 10	NB1	22										277	4101	2288
			Brain 10	NB2	20										431.7	6568.5	1660
			Brain 10	NB3	22									20220318 Diploid WorG4 UAS-Gen-mCh gH2Av Ph3 Phall 60x Brain2 lobe1.	266.2	5977	1544.5
			Brain 10	NB4	28										417.5	6090.8	2548.4
															286.3	5283.2	1220
															339.8	2131.2	821.7
														20220318 Diploid WorG4 UAS-Gen-mCh gH2Av Ph3 Phall 60x Brain2 lobe2.	209.6	4905.2	1186.9
															148.7	4938.7	1213
															139.2	4224.4	1187
															292.6	4984.3	1278.1
														20220318 Diploid WorG4 UAS-Gen-mCh gH2Av Ph3 Phall 60x Brain3 lobe1.		3365.5	1045
																3808.7	1241.3
																2335.7	1026.6
																3411.7	963.2
														20220318 Diploid WorG4 UAS-Gen-mCh gH2Av Ph3 Phall 60x Brain4 lobe1.		3640.9	1064.7
																5341.4	1216.9
																3632.9	958.7
																4782.5	1266.2
														20220318 Diploid WorG4 UAS-Gen-mCh gH2Av Ph3 Phall 60x Brain4 lobe2.		3182.8	903.7
																2750.4	1076.3
																4598.69	1344.2
														20220318 Diploid WorG4 UAS-Gen-mCh gH2Av Ph3 Phall 60x Brain5 lobe1.		5375.58	1058.2
																4100.8	1398
																2888.3	921.2
														20220318 Diploid WorG4 UAS-Gen-mCh gH2Av Ph3 Phall 60x Brain5 lobe2.		5637.2	1831.9
																5578.5	1419.6
																3333.7	1072

## Sheet: Fig2I+2J
Fig	Mitotic duration in min								2J
Diploid Ctrl 9752 brains			Diploid GenOE brains						Diploid Ctrl 9752 brains			Diploid GenOE brains
Brain 1	NB1	16	Brain 1	NB1	14				Brain 1	NB1	80	Brain 1	NB1	124
Brain 1	NB2	26	Brain 1	NB2	10				Brain	NB2	92	Brain 1	NB2	94
Brain 1	NB3	14	Brain 1	NB3	14				Brain 2	NB1	90	Brain 1	NB3	116
Brain 1	NB4	24	Brain 1	NB4	18				Brain 2	NB2	94	Brain 2	NB1	70
Brain 1	NB5	20	Brain 1	NB5	20				Brain 3	NB1	84	Brain 2	NB2	116
Brain 1	NB6	24	Brain 2	NB1	18				Brain3	NB2	290	Brain 3	NB3	80
Brain 2	NB1	24	Brain 2	NB2	20				Brain4	NB1	284	Brain4	NB1	72
Brain 2	NB2	22	Brain 2	NB3	20				Brain4	NB2	80	Brain5	NB1	74
Brain 2	NB3	16	Brain 2	NB4	28				Brain5	NB1	160	Brain5	NB2	82
Brain 2	NB4	20	Brain 2	NB5	30				Brain 6	NB1	222	Brain5	NB3	76
Brain 2	NB5	20	Brain 3	NB1	18				Brain7	NB1	198	Brain 6	NB1	62
Brain 2	NB6	20	Brain 3	NB2	18				Brain 8	NB1	212	Brain7	NB1	80
Brain 2	NB7	30	Brain 3	NB3	28				Brain9	NB1	200	Brain7	NB2	58
Brain 2	NB8	30	Brain 3	NB4	20				Brain10	NB1	94	Brain7	NB3	66
Brain 2	NB9	16	Brain 3	NB5	16				Brain10	NB2	196	Brain 8	NB1	72
Brain 3	NB1	20	Brain 3	NB6	10				Brain 10	NB3	186	Brain 8	NB2	94
Brain 3	NB2	44	Brain4	NB1	8							Brain 8	NB3	78
Brain 3	NB3	26	Brain4	NB2	6							Brain9	NB1	90
Brain 3	NB4	16	Brain4	NB3	6							Brain9	NB2	86
Brain 3	NB5	14	Brain4	NB4	8							Brain10	NB1	74
Brain 3	NB6	12	Brain4	NB5	8							Brain 10	NB2	66
Brain 3	NB7	16	Brain4	NB6	10							Brain10	NB3	62
Brain 3	NB8	14	Brain5	NB1	6
Brain 3	NB9	12	Brain5	NB2	8
Brain5	NB1	10	Brain5	NB3	8
Brain5	NB2	10	Brain5	NB4	6
Brain5	NB3	14	Brain5	NB5	6
Brain5	NB4	12	Brain5	NB6	8
Brain5	NB5	14	Brain6	NB1	8
Brain5	NB6	12	Brain6	NB2	6
Brain5	NB7	12	Brain6	NB3	6
Brain5	NB8	12	Brain6	NB4	8
Brain5	NB9	10	Brain6	NB5	6
Brain5	NB10	12	Brain6	NB6	6
Brain5	NB11	16	Brain7	NB1	6
Brain5	NB12	10	Brain7	NB2	8
Brain 6	NB1	12	Brain7	NB3	10
Brain 6	NB2	12	Brain7	NB4	10
Brain 6	NB3	18	Brain7	NB5	8
Brain7	NB1	14	Brain8	NB1	8
Brain7	NB2	16	Brain 8	NB2	6
Brain7	NB3	20	Brain 8	NB3	8
Brain7	NB4	16	Brain 8	NB4	6
Brain7	NB5	16	Brain 8	NB5	8
Brain7	NB6	18	Brain9	NB1	6
Brain7	NB7	14	Brain9	NB2	10
Brain7	NB8	14	Brain9	NB3	6
Brain 8	NB1	12	Brain9	NB4	12
Brain 8	NB2	12	Brain9	NB5	8
Brain 8	NB3	12	Brain 10	NB1	6
Brain 8	NB4	16	Brain10	NB2	6
Brain 8	NB5	14	Brain10	NB3	8
Brain 8	NB6	16	Brain 10	NB4	6
Brain9	NB7	14	Brain10	NB1	18
Brain 10	NB1	14	Brain 11	NB2	20
Brain10	NB2	16	Brain 11	NB3	20
Brain10	NB3	16	Brain 11	NB4	12
Brain 10	NB4	14	Brain 11	NB5	20
Brain10	NB5	16	Brain 11	NB6

## Sheet: Fig3 all 
	4B																																									RELEASE
																																				3E	DMSO		APH		3F	DMSO		APH			3G	DMSO
	20220314 Diploid CTRL gH2Av green Dpn red Ph3 Phall Cy5 60x Brain1 lobe1_crop12.tif									0		20220314 Diploid Gen mut gH2Av green Dpn red Ph3 Phall Cy5 60x Brain1 lobe1_crop16.tif								2223.64				20220318 Diploid WorG4 UAS-Gen-mCh gH2Av Ph3 Phall 60x Brain1 lobe2_crop1.tif								0					Ctrl	Gen mut	Ctrl	Gen mut		Ctrl	Gen mut	Ctrl	Gen mut			Ctrl	GenOE
	20220314 Diploid CTRL gH2Av green Dpn red Ph3 Phall Cy5 60x Brain1 lobe1_crop13.tif									1.04055		20220314 Diploid Gen mut gH2Av green Dpn red Ph3 Phall Cy5 60x Brain1 lobe1_crop17.tif								120.916				20220318 Diploid WorG4 UAS-Gen-mCh gH2Av Ph3 Phall 60x Brain1 lobe2_crop2.tif								414.921					0	63.2877	14827.7	0		3.77358	0	0	0			16.3666	0
	20220314 Diploid CTRL gH2Av green Dpn red Ph3 Phall Cy5 60x Brain1 lobe1_crop14.tif									18.1527		20220314 Diploid Gen mut gH2Av green Dpn red Ph3 Phall Cy5 60x Brain1 lobe1_crop1.tif								631.825				20220318 Diploid WorG4 UAS-Gen-mCh gH2Av Ph3 Phall 60x Brain2 lobe1_crop2.tif								1279.74					0	13.4111	27.3084	0		0	0	0	3.0303			0	150
	20220314 Diploid CTRL gH2Av green Dpn red Ph3 Phall Cy5 60x Brain1 lobe1_crop15.tif									0		20220314 Diploid Gen mut gH2Av green Dpn red Ph3 Phall Cy5 60x Brain1 lobe1_crop2.tif								10.4167				20220318 Diploid WorG4 UAS-Gen-mCh gH2Av Ph3 Phall 60x Brain2 lobe1_crop3.tif								531.49					0	0	20.1401	78.1588		0	0	0	5.04886			9.18675	54.7325
	20220314 Diploid CTRL gH2Av green Dpn red Ph3 Phall Cy5 60x Brain1 lobe1_crop16.tif									0		20220314 Diploid Gen mut gH2Av green Dpn red Ph3 Phall Cy5 60x Brain1 lobe1_crop3.tif								0				20220318 Diploid WorG4 UAS-Gen-mCh gH2Av Ph3 Phall 60x Brain2 lobe1_crop4.tif								1397.87					9.62145	0	3471.36	0		0	0	0	0			3.56704	277.328
	20220314 Diploid CTRL gH2Av green Dpn red Ph3 Phall Cy5 60x Brain1 lobe2_crop12.tif									0		20220314 Diploid Gen mut gH2Av green Dpn red Ph3 Phall Cy5 60x Brain1 lobe1_crop6.tif								934.651				20220318 Diploid WorG4 UAS-Gen-mCh gH2Av Ph3 Phall 60x Brain2 lobe1_crop5.tif								2663.92					0	0	170.579	20496.1		6.01626	0	0	0			10.9039	1031.98
	20220314 Diploid CTRL gH2Av green Dpn red Ph3 Phall Cy5 60x Brain1 lobe2_crop13.tif									0		20220314 Diploid Gen mut gH2Av green Dpn red Ph3 Phall Cy5 60x Brain1 lobe1_crop8.tif								591.809				20220318 Diploid WorG4 UAS-Gen-mCh gH2Av Ph3 Phall 60x Brain2 lobe1_crop6.tif								482.454					0	0	0	27416.7		0	0	0	0			5	45.1306
	20220314 Diploid CTRL gH2Av green Dpn red Ph3 Phall Cy5 60x Brain1 lobe2_crop14.tif									0		20220314 Diploid Gen mut gH2Av green Dpn red Ph3 Phall Cy5 60x Brain1 lobe2_crop10.tif								171.083				20220318 Diploid WorG4 UAS-Gen-mCh gH2Av Ph3 Phall 60x Brain2 lobe1_crop7.tif								8.40807					0	0	0	10755.2		0	113.134	0	0			0	501.167
	20220314 Diploid CTRL gH2Av green Dpn red Ph3 Phall Cy5 60x Brain1 lobe2_crop16.tif									1.84453		20220314 Diploid Gen mut gH2Av green Dpn red Ph3 Phall Cy5 60x Brain1 lobe2_crop2.tif								0				20220318 Diploid WorG4 UAS-Gen-mCh gH2Av Ph3 Phall 60x Brain3 lobe1_crop10.tif								33.0045					214.196	29.1667	5349.62	0		0	0	0	0			4.83559	0
	20220314 Diploid CTRL gH2Av green Dpn red Ph3 Phall Cy5 60x Brain2 lobe1_crop10.tif									0		20220314 Diploid Gen mut gH2Av green Dpn red Ph3 Phall Cy5 60x Brain1 lobe2_crop3.tif								0				20220318 Diploid WorG4 UAS-Gen-mCh gH2Av Ph3 Phall 60x Brain3 lobe1_crop12.tif								458.698					0	0	16413.1	6555.03		0	5.77617	0	0			12.3306	69.9681
	20220314 Diploid CTRL gH2Av green Dpn red Ph3 Phall Cy5 60x Brain2 lobe1_crop14.tif									200.898		20220314 Diploid Gen mut gH2Av green Dpn red Ph3 Phall Cy5 60x Brain1 lobe2_crop4.tif								0				20220318 Diploid WorG4 UAS-Gen-mCh gH2Av Ph3 Phall 60x Brain3 lobe1_crop16.tif								216.609					0	0	21661.4	24808.1		0	0	0	0			0	0
	20220314 Diploid CTRL gH2Av green Dpn red Ph3 Phall Cy5 60x Brain2 lobe1_crop15.tif									14.8451		20220314 Diploid Gen mut gH2Av green Dpn red Ph3 Phall Cy5 60x Brain1 lobe2_crop6.tif								0				20220318 Diploid WorG4 UAS-Gen-mCh gH2Av Ph3 Phall 60x Brain3 lobe1_crop1.tif								635.878					0	0	3372.89	155.754		0	0	5.04087	0			36.4668	71.5247
	20220314 Diploid CTRL gH2Av green Dpn red Ph3 Phall Cy5 60x Brain2 lobe1_crop16.tif									0		20220314 Diploid Gen mut gH2Av green Dpn red Ph3 Phall Cy5 60x Brain1 lobe2_crop8.tif								0				20220318 Diploid WorG4 UAS-Gen-mCh gH2Av Ph3 Phall 60x Brain3 lobe1_crop4.tif								1677.6					0	0	28646.2	2564.7		0	6.21651	0	9.73054			0	101.085
	20220314 Diploid CTRL gH2Av green Dpn red Ph3 Phall Cy5 60x Brain2 lobe1_crop17.tif									0		20220314 Diploid Gen mut gH2Av green Dpn red Ph3 Phall Cy5 60x Brain1 lobe2_crop9.tif								0				20220318 Diploid WorG4 UAS-Gen-mCh gH2Av Ph3 Phall 60x Brain3 lobe1_crop14.tif								79.2605					0	0	811.353	0		0	0	0	6.6879			0	97.9036
	20220314 Diploid CTRL gH2Av green Dpn red Ph3 Phall Cy5 60x Brain2 lobe1_crop18.tif									31.4563		20220314 Diploid Gen mut gH2Av green Dpn red Ph3 Phall Cy5 60x Brain2 lobe1_crop2.tif								49.5215				20220318 Diploid WorG4 UAS-Gen-mCh gH2Av Ph3 Phall 60x Brain3 lobe1_crop15.tif								138.373					0	25.5814	21365.5	0		0	4.36205	0	8.64714			4.06162	70.625
	20220314 Diploid CTRL gH2Av green Dpn red Ph3 Phall Cy5 60x Brain2 lobe1_crop3.tif									0		20220314 Diploid Gen mut gH2Av green Dpn red Ph3 Phall Cy5 60x Brain2 lobe1_crop3.tif								355.468				20220318 Diploid WorG4 UAS-Gen-mCh gH2Av Ph3 Phall 60x Brain3 lobe1_crop6.tif								58.1707					0	0	51.0402	16985.5		0	0	5.05689	12.7367			10.8974	13.5021
	20220314 Diploid CTRL gH2Av green Dpn red Ph3 Phall Cy5 60x Brain2 lobe1_crop4.tif									0		20220314 Diploid Gen mut gH2Av green Dpn red Ph3 Phall Cy5 60x Brain2 lobe1_crop4.tif								4.22993				20220318 Diploid WorG4 UAS-Gen-mCh gH2Av Ph3 Phall 60x Brain3 lobe1_crop7.tif								1104.63					0	23.775	0	13228.6		0	9.20578	0	0			0	17.032
	20220314 Diploid CTRL gH2Av green Dpn red Ph3 Phall Cy5 60x Brain2 lobe1_crop5.tif									0		20220314 Diploid Gen mut gH2Av green Dpn red Ph3 Phall Cy5 60x Brain2 lobe1_crop6.tif								7.23888				20220318 Diploid WorG4 UAS-Gen-mCh gH2Av Ph3 Phall 60x Brain3 lobe1_crop8.tif								549.09					0	0	0	0		0	11.84	0	0			2.88136	0
	20220314 Diploid CTRL gH2Av green Dpn red Ph3 Phall Cy5 60x Brain2 lobe1_crop9.tif									0		20220314 Diploid Gen mut gH2Av green Dpn red Ph3 Phall Cy5 60x Brain2 lobe1_crop7.tif								0				20220318 Diploid WorG4 UAS-Gen-mCh gH2Av Ph3 Phall 60x Brain4 lobe1_crop10.tif								319.83					0	0	35.958	15907.7		0	0	0	8.64662			0	59.2255
	20220314 Diploid CTRL gH2Av green Dpn red Ph3 Phall Cy5 60x Brain3 lobe1_crop5.tif									5.14756		20220314 Diploid Gen mut gH2Av green Dpn red Ph3 Phall Cy5 60x Brain2 lobe1_crop8.tif								56.9199				20220318 Diploid WorG4 UAS-Gen-mCh gH2Av Ph3 Phall 60x Brain4 lobe1_crop1.tif								208.719					0	0	5736.55	0		0	8.15402	3.16869	18.442			43.1894	61.2293
	20220314 Diploid CTRL gH2Av green Dpn red Ph3 Phall Cy5 60x Brain3 lobe1_crop6.tif									0		20220314 Diploid Gen mut gH2Av green Dpn red Ph3 Phall Cy5 60x Brain2 lobe1_crop9.tif								456.256				20220318 Diploid WorG4 UAS-Gen-mCh gH2Av Ph3 Phall 60x Brain3 lobe1_crop3.tif								46.4383					0	0	10076.7	16239.7		0	0	0	0			0	0
	20220314 Diploid CTRL gH2Av green Dpn red Ph3 Phall Cy5 60x Brain3 lobe1_crop7.tif									0		20220314 Diploid Gen mut gH2Av green Dpn red Ph3 Phall Cy5 60x Brain2 lobe2_crop12.tif								2005.23				20220318 Diploid WorG4 UAS-Gen-mCh gH2Av Ph3 Phall 60x Brain4 lobe1_crop13.tif								505.923					0	0	22.3684	1080.36		0	0	0	10.5384			0	0
	20220314 Diploid CTRL gH2Av green Dpn red Ph3 Phall Cy5 60x Brain3 lobe1_crop8.tif									0		20220314 Diploid Gen mut gH2Av green Dpn red Ph3 Phall Cy5 60x Brain2 lobe2_crop13.tif								0				20220318 Diploid WorG4 UAS-Gen-mCh gH2Av Ph3 Phall 60x Brain4 lobe1_crop15.tif								0					0	0	16.5062	1943.29		0	0	0	0			0	0
	20220314 Diploid CTRL gH2Av green Dpn red Ph3 Phall Cy5 60x Brain3 lobe2_crop10.tif									0		20220314 Diploid Gen mut gH2Av green Dpn red Ph3 Phall Cy5 60x Brain2 lobe2_crop14.tif								1273.46				20220318 Diploid WorG4 UAS-Gen-mCh gH2Av Ph3 Phall 60x Brain4 lobe1_crop1.tif								9.59502					0	0	9.47955	11324.5		0	10.8007	0	8			30.1961	8.04598
	20220314 Diploid CTRL gH2Av green Dpn red Ph3 Phall Cy5 60x Brain3 lobe2_crop11.tif									97.9955		20220314 Diploid Gen mut gH2Av green Dpn red Ph3 Phall Cy5 60x Brain2 lobe2_crop15.tif								56.4472				20220318 Diploid WorG4 UAS-Gen-mCh gH2Av Ph3 Phall 60x Brain4 lobe1_crop2.tif								2457.77					0	0	25.6458	0		5.34759	12.8472	5.03597	10.8359			345.091	141.806
	20220314 Diploid CTRL gH2Av green Dpn red Ph3 Phall Cy5 60x Brain3 lobe2_crop2.tif									0		20220314 Diploid Gen mut gH2Av green Dpn red Ph3 Phall Cy5 60x Brain2 lobe2_crop2.tif								290.319				20220318 Diploid WorG4 UAS-Gen-mCh gH2Av Ph3 Phall 60x Brain4 lobe1_crop33.tif								619.811					0	17.7305	823.981	26.3079		0		0	0			0	0
	20220314 Diploid CTRL gH2Av green Dpn red Ph3 Phall Cy5 60x Brain3 lobe2_crop3.tif									0		20220314 Diploid Gen mut gH2Av green Dpn red Ph3 Phall Cy5 60x Brain2 lobe2_crop4.tif								15.5763				20220318 Diploid WorG4 UAS-Gen-mCh gH2Av Ph3 Phall 60x Brain4 lobe1_crop42.tif								190.112					12.4457	0	0	0		0	0	0	10.6195			0	398.292
	20220314 Diploid CTRL gH2Av green Dpn red Ph3 Phall Cy5 60x Brain3 lobe2_crop4.tif									3.71353		20220314 Diploid Gen mut gH2Av green Dpn red Ph3 Phall Cy5 60x Brain2 lobe2_crop5.tif								0				20220318 Diploid WorG4 UAS-Gen-mCh gH2Av Ph3 Phall 60x Brain4 lobe1_crop43.tif								97.8906					0	22.2378	0	0		0	0	0	0			41.3265	249.153
	20220314 Diploid CTRL gH2Av green Dpn red Ph3 Phall Cy5 60x Brain3 lobe2_crop5.tif									5.12232		20220314 Diploid Gen mut gH2Av green Dpn red Ph3 Phall Cy5 60x Brain2 lobe2_crop7.tif								0				20220318 Diploid WorG4 UAS-Gen-mCh gH2Av Ph3 Phall 60x Brain4 lobe1_crop45.tif								0					0	0	12741.8	12.5198		0	0	0	0			0	19.7368
	20220314 Diploid CTRL gH2Av green Dpn red Ph3 Phall Cy5 60x Brain3 lobe2_crop6.tif									13.3548		20220314 Diploid Gen mut gH2Av green Dpn red Ph3 Phall Cy5 60x Brain2 lobe2_crop9.tif								7.69231				20220318 Diploid WorG4 UAS-Gen-mCh gH2Av Ph3 Phall 60x Brain4 lobe1_crop6.tif								0					67.9211	0	9199.48	0		0	0	0	82.6733			941.769	0
	20220314 Diploid CTRL gH2Av green Dpn red Ph3 Phall Cy5 60x Brain4 lobe2_crop4.tif									3.31519		20220314 Diploid Gen mut gH2Av green Dpn red Ph3 Phall Cy5 60x Brain3 lobe1_crop3.tif								178.482				20220318 Diploid WorG4 UAS-Gen-mCh gH2Av Ph3 Phall 60x Brain4 lobe1_crop9.tif								8.28729					0	0	101.083	0		0	0	0	0			1204.82	59.3407
	20220314 Diploid CTRL gH2Av green Dpn red Ph3 Phall Cy5 60x Brain4 lobe2_crop5.tif									0		20220314 Diploid Gen mut gH2Av green Dpn red Ph3 Phall Cy5 60x Brain3 lobe1_crop6.tif								75.3731				20220318 Diploid WorG4 UAS-Gen-mCh gH2Av Ph3 Phall 60x Brain4 lobe1_crop19.tif								0					0	16.1648	7360.8	0		0	0	0	0			1292.96	28.4848
	20220314 Diploid CTRL gH2Av green Dpn red Ph3 Phall Cy5 60x Brain4 lobe2_crop6.tif									3.7037		20220314 Diploid Gen mut gH2Av green Dpn red Ph3 Phall Cy5 60x Brain3 lobe2_crop1.tif								0				20230911 Diploid WorG4 UAS-Gen-mCh gH2Av Ph3 Phall 60x Brain1 lobe1_crop1.tif								11.2202					27.4448	25.6654	0	0			0	3.13531	0			539.087	8.15217
	20220314 Diploid CTRL gH2Av green Dpn red Ph3 Phall Cy5 60x Brain4 lobe2_crop7.tif									0		20220314 Diploid Gen mut gH2Av green Dpn red Ph3 Phall Cy5 60x Brain3 lobe2_crop3.tif								16.5407				20230911 Diploid WorG4 UAS-Gen-mCh gH2Av Ph3 Phall 60x Brain1 lobe1_crop2.tif								0					0	0	0	7488.94		0	0	0	0			1168.92	25.8333
	20220314 Diploid CTRL gH2Av green Dpn red Ph3 Phall Cy5 60x Brain4 lobe2_crop8.tif									0		20220314 Diploid Gen mut gH2Av green Dpn red Ph3 Phall Cy5 60x Brain3 lobe2_crop4.tif								15.9129				20230911 Diploid WorG4 UAS-Gen-mCh gH2Av Ph3 Phall 60x Brain1 lobe1_crop3.tif								0					24.8968	158.616	0	1697.11		0	0	0	0			77.5281	0
	20220314 Diploid CTRL gH2Av green Dpn red Ph3 Phall Cy5 60x Brain5 lobe1_crop10.tif									7.69231		20220314 Diploid Gen mut gH2Av green Dpn red Ph3 Phall Cy5 60x Brain3 lobe2_crop6.tif								0				20230911 Diploid WorG4 UAS-Gen-mCh gH2Av Ph3 Phall 60x Brain1 lobe1_crop4.tif								16.8022					0	0	2964.29	6009.45		0	0	0	9.56618			0	42.9936
	20220314 Diploid CTRL gH2Av green Dpn red Ph3 Phall Cy5 60x Brain5 lobe1_crop12.tif									0		20220314 Diploid Gen mut gH2Av green Dpn red Ph3 Phall Cy5 60x Brain3 lobe2_crop7.tif								23.8857				20230911 Diploid WorG4 UAS-Gen-mCh gH2Av Ph3 Phall 60x Brain1 lobe2_crop1.tif								0					91.9118	0	441.312	0		0	0	0	40.2075			1348.88	205.221
	20220314 Diploid CTRL gH2Av green Dpn red Ph3 Phall Cy5 60x Brain5 lobe1_crop7.tif									4.79406		20220314 Diploid Gen mut gH2Av green Dpn red Ph3 Phall Cy5 60x Brain4 lobe1_crop3.tif								24.4173				20230911 Diploid WorG4 UAS-Gen-mCh gH2Av Ph3 Phall 60x Brain1 lobe2_crop2.tif								0					0	0	7338.85	793.626		0	0	0	8.31947			3233.84	0
	20220314 Diploid CTRL gH2Av green Dpn red Ph3 Phall Cy5 60x Brain5 lobe1_crop8.tif									2.85412		20220314 Diploid Gen mut gH2Av green Dpn red Ph3 Phall Cy5 60x Brain4 lobe1_crop7.tif								0				20230911 Diploid WorG4 UAS-Gen-mCh gH2Av Ph3 Phall 60x Brain1 lobe2_crop3.tif								0					0	0	0	3624.23		0	0	0	0			32.5123	51.5055
	20220314 Diploid CTRL gH2Av green Dpn red Ph3 Phall Cy5 60x Brain5 lobe1_crop9.tif									3.52423		20220314 Diploid Gen mut gH2Av green Dpn red Ph3 Phall Cy5 60x Brain4 lobe1_crop8.tif								0				20230911 Diploid WorG4 UAS-Gen-mCh gH2Av Ph3 Phall 60x Brain1 lobe2_crop4.tif								0					0	11.9463	0	0		0	0	0	0			2263.26	202.098
	20220314 Diploid CTRL gH2Av green Dpn red Ph3 Phall Cy5 60x Brain5 lobe2_crop10.tif									59.6955		20220314 Diploid Gen mut gH2Av green Dpn red Ph3 Phall Cy5 60x Brain5 lobe1_crop1.tif								0				20230911 Diploid WorG4 UAS-Gen-mCh gH2Av Ph3 Phall 60x Brain1 lobe2_crop5.tif								0					0	97.8297	1180.45	0		0	0	0	9.05797			2445.87	90.9574
	20220314 Diploid CTRL gH2Av green Dpn red Ph3 Phall Cy5 60x Brain5 lobe2_crop6.tif									4.0412		20220314 Diploid Gen mut gH2Av green Dpn red Ph3 Phall Cy5 60x Brain5 lobe1_crop2.tif								0				20230911 Diploid WorG4 UAS-Gen-mCh gH2Av Ph3 Phall 60x Brain2_crop3.tif								0					0	0	6608.44	10624.2		0	0	0	11.2903			1220.48	151.542
	20220314 Diploid CTRL gH2Av green Dpn red Ph3 Phall Cy5 60x Brain5 lobe2_crop7.tif									0		20220314 Diploid Gen mut gH2Av green Dpn red Ph3 Phall Cy5 60x Brain5 lobe1_crop3.tif								0				20230911 Diploid WorG4 UAS-Gen-mCh gH2Av Ph3 Phall 60x Brain2_crop4.tif								9.67742					131.808	57.91	107.961	0		0	0	0	0			1680.72	1230.32
	20220314 Diploid CTRL gH2Av green Dpn red Ph3 Phall Cy5 60x Brain5 lobe2_crop8.tif									4.38427		20220314 Diploid Gen mut gH2Av green Dpn red Ph3 Phall Cy5 60x Brain5 lobe1_crop4.tif								0				20230911 Diploid WorG4 UAS-Gen-mCh gH2Av Ph3 Phall 60x Brain2_crop5.tif								0					0	0	2840.88	0		0	192.293	0	12.9597			0	0
	20220314 Diploid CTRL gH2Av green Dpn red Ph3 Phall Cy5 60x Brain5 lobe2_crop9.tif									8.05031		20220314 Diploid Gen mut gH2Av green Dpn red Ph3 Phall Cy5 60x Brain5 lobe1_crop5.tif								0				20230911 Diploid WorG4 UAS-Gen-mCh gH2Av Ph3 Phall 60x Brain2_crop6.tif								0					0	0	0	2222.65		23	0	0				149.534	0
	20220314 Diploid CTRL gH2Av green Dpn red Ph3 Phall Cy5 60x Brain6 lobe1_crop10.tif									0		20220314 Diploid Gen mut gH2Av green Dpn red Ph3 Phall Cy5 60x Brain5 lobe2_crop4.tif								4.51912				20230911 Diploid WorG4 UAS-Gen-mCh gH2Av Ph3 Phall 60x Brain2_crop7.tif								0					0	0	0	6692.38		35.9249	37.4677	0	0			1309.67	348.101
	20220314 Diploid CTRL gH2Av green Dpn red Ph3 Phall Cy5 60x Brain6 lobe1_crop1.tif									0		20220314 Diploid Gen mut gH2Av green Dpn red Ph3 Phall Cy5 60x Brain5 lobe2_crop5.tif								5.64516				20230911 Diploid WorG4 UAS-Gen-mCh gH2Av Ph3 Phall 60x Brain2_crop8.tif								12.3662						23.0435	17.6015	13150		0	0	0	0			2101.08	57.0881
	20220314 Diploid CTRL gH2Av green Dpn red Ph3 Phall Cy5 60x Brain6 lobe1_crop7.tif									3.25353		20220314 Diploid Gen mut gH2Av green Dpn red Ph3 Phall Cy5 60x Brain5 lobe2_crop6.tif								0				20230911 Diploid WorG4 UAS-Gen-mCh gH2Av Ph3 Phall 60x Brain4_crop1.tif								0					0	0	1899.26	105.207		0	0	0	0			108.065	0
	20220314 Diploid CTRL gH2Av green Dpn red Ph3 Phall Cy5 60x Brain6 lobe1_crop8.tif									0		20220314 Diploid Gen mut gH2Av green Dpn red Ph3 Phall Cy5 60x Brain5 lobe2_crop7.tif								11.9713				20230911 Diploid WorG4 UAS-Gen-mCh gH2Av Ph3 Phall 60x Brain4_crop2.tif								9.89761					0	23.8908	26859.3	5529.16		0	41.4784	0	0			2115.23	0
	20220314 Diploid CTRL gH2Av green Dpn red Ph3 Phall Cy5 60x Brain6 lobe1_crop9.tif									3.87812		20220314 Diploid Gen mut gH2Av green Dpn red Ph3 Phall Cy5 60x Brain5 lobe2_crop8.tif								4442.16				20230911 Diploid WorG4 UAS-Gen-mCh gH2Av Ph3 Phall 60x Brain4_crop3.tif								0					0	0	18185.3	22406.9		0	37.7083	0	0			289.425	9.1954
	20220314 Diploid CTRL gH2Av green Dpn red Ph3 Phall Cy5 60x Brain6 lobe2_crop5.tif									27.9863		20220314 Diploid Gen mut gH2Av green Dpn red Ph3 Phall Cy5 60x Brain6 lobe1_crop3.tif								0				20230911 Diploid WorG4 UAS-Gen-mCh gH2Av Ph3 Phall 60x Brain4_crop4.tif								0					0	0	18597.8	15103.1		490.17	0	0	1663.82			316.09	45.102
	20220314 Diploid CTRL gH2Av green Dpn red Ph3 Phall Cy5 60x Brain6 lobe2_crop6.tif									2.39375		20220314 Diploid Gen mut gH2Av green Dpn red Ph3 Phall Cy5 60x Brain6 lobe1_crop4.tif								0				20230911 Diploid WorG4 UAS-Gen-mCh gH2Av Ph3 Phall 60x Brain4_crop5.tif								0					0	0	10752.9	15775.6		0	36.4615	0	0			1650.43	25.1012
	20220314 Diploid CTRL gH2Av green Dpn red Ph3 Phall Cy5 60x Brain6 lobe2_crop7.tif									2.28773		20220314 Diploid Gen mut gH2Av green Dpn red Ph3 Phall Cy5 60x Brain6 lobe1_crop5.tif								32.5482				20230911 Diploid WorG4 UAS-Gen-mCh gH2Av Ph3 Phall 60x Brain5_crop8.tif								0					0	0	0	17416.4		0	32.5321	21.1765	15.7821			593.72	96.6387
	20220314 Diploid CTRL gH2Av green Dpn red Ph3 Phall Cy5 60x Brain6 lobe2_crop8.tif									0		20220314 Diploid Gen mut gH2Av green Dpn red Ph3 Phall Cy5 60x Brain6 lobe1_crop6.tif								0				20230911 Diploid WorG4 UAS-Gen-mCh gH2Av Ph3 Phall 60x Brain5_crop9.tif								27.6543					0	13.2308	1809.49	0		364.74	0	0	0			328.458	122.133
	20220314 Diploid CTRL gH2Av green Dpn red Ph3 Phall Cy5 60x Brain7 lobe1_crop1.tif									0		20220314 Diploid Gen mut gH2Av green Dpn red Ph3 Phall Cy5 60x Brain6 lobe1_crop7.tif								0				20230911 Diploid WorG4 UAS-Gen-mCh gH2Av Ph3 Phall 60x Brain5_crop7.tif								0					129.87	284.828	14614.8	13230.8		0	0	379.502	0			0	0
	20220314 Diploid CTRL gH2Av green Dpn red Ph3 Phall Cy5 60x Brain7 lobe1_crop2.tif									0		20220314 Diploid Gen mut gH2Av green Dpn red Ph3 Phall Cy5 60x Brain6 lobe2_crop14.tif								0				20230911 Diploid WorG4 UAS-Gen-mCh gH2Av Ph3 Phall 60x Brain5_crop6.tif								0					0	0	0	231.275		0	0	0	0			534.797	7.90123
	20220314 Diploid CTRL gH2Av green Dpn red Ph3 Phall Cy5 60x Brain7 lobe1_crop3.tif									0		20220314 Diploid Gen mut gH2Av green Dpn red Ph3 Phall Cy5 60x Brain6 lobe2_crop16.tif								0				20230911 Diploid WorG4 UAS-Gen-mCh gH2Av Ph3 Phall 60x Brain3 lobe1_crop1.tif								0					55.8214	15.7265	5488.31	12067		0		0	0			1263.97	0
	20220314 Diploid CTRL gH2Av green Dpn red Ph3 Phall Cy5 60x Brain7 lobe1_crop4.tif									0		20220314 Diploid Gen mut gH2Av green Dpn red Ph3 Phall Cy5 60x Brain6 lobe2_crop3.tif								0				20230911 Diploid WorG4 UAS-Gen-mCh gH2Av Ph3 Phall 60x Brain3 lobe1_crop2.tif								0					0	20.339	545.838	2215.26				0	0			81.8841	45.8035
	20220314 Diploid CTRL gH2Av green Dpn red Ph3 Phall Cy5 60x Brain7 lobe1_crop5.tif									0		20220314 Diploid Gen mut gH2Av green Dpn red Ph3 Phall Cy5 60x Brain6 lobe2_crop4.tif								0				20230911 Diploid WorG4 UAS-Gen-mCh gH2Av Ph3 Phall 60x Brain3 lobe2_crop1.tif								16.6357					0	20.9964	191.489	15610.5				82.1937	0			56.9948	0
	20220314 Diploid CTRL gH2Av green Dpn red Ph3 Phall Cy5 60x Brain7 lobe2_crop1.tif									11.039		20220314 Diploid Gen mut gH2Av green Dpn red Ph3 Phall Cy5 60x Brain6 lobe2_crop5.tif								0				20230911 Diploid WorG4 UAS-Gen-mCh gH2Av Ph3 Phall 60x Brain3 lobe2_crop2.tif								35.8118					134.91	0	148.374	1087.78				0	0			194.737	0
	20220314 Diploid CTRL gH2Av green Dpn red Ph3 Phall Cy5 60x Brain7 lobe2_crop2.tif									9.21844		20220314 Diploid Gen mut gH2Av green Dpn red Ph3 Phall Cy5 60x Brain6 lobe2_crop7.tif								0																	0	8.53199	18579.2	17085.3				0	0			1559.86	0
	20220314 Diploid CTRL gH2Av green Dpn red Ph3 Phall Cy5 60x Brain7 lobe2_crop3.tif									24.1085		20220314 Diploid Gen mut gH2Av green Dpn red Ph3 Phall Cy5 60x Brain6 lobe2_crop8.tif								0																	0	0	9007.26	2183.1				0	0			1911.82	0
	20220314 Diploid CTRL gH2Av green Dpn red Ph3 Phall Cy5 60x Brain7 lobe2_crop4.tif									0		20220314 Diploid Gen mut gH2Av green Dpn red Ph3 Phall Cy5 60x Brain6 lobe2_crop9.tif								0																	0	0	42050.2	20302.6				65.2427	10.1657			2671.19	0
	20220314 Diploid CTRL gH2Av green Dpn red Ph3 Phall Cy5 60x Brain7 lobe2_crop5.tif									6.88427		20220314 Diploid Gen mut gH2Av green Dpn red Ph3 Phall Cy5 60x Brain7 lobe1_crop1.tif								0																	108.766	0	25538.6	10614.6				141.651	60.9722			911.079	30.4348
	20220314 Diploid CTRL gH2Av green Dpn red Ph3 Phall Cy5 60x Brain8 lobe1_crop10.tif									0		20220314 Diploid Gen mut gH2Av green Dpn red Ph3 Phall Cy5 60x Brain7 lobe1_crop2.tif								280.076																	0	0	14185.7	18527.8				0	0			481.073	18.5185
	20220314 Diploid CTRL gH2Av green Dpn red Ph3 Phall Cy5 60x Brain8 lobe1_crop3.tif									16.9538		20220314 Diploid Gen mut gH2Av green Dpn red Ph3 Phall Cy5 60x Brain7 lobe1_crop3.tif								31.5968																	115.282	15.3348	19317.1	1628.91				0	84.3806			79.638	11.2162
	20220314 Diploid CTRL gH2Av green Dpn red Ph3 Phall Cy5 60x Brain8 lobe1_crop4.tif									0		20220314 Diploid Gen mut gH2Av green Dpn red Ph3 Phall Cy5 60x Brain7 lobe1_crop5.tif								0																	0	0	0	167.994				0	0			304.802	0
	20220314 Diploid CTRL gH2Av green Dpn red Ph3 Phall Cy5 60x Brain8 lobe1_crop6.tif									9.57129		20220314 Diploid Gen mut gH2Av green Dpn red Ph3 Phall Cy5 60x Brain7 lobe2_crop7.tif								0																	0	0	25337.1	2309				0	93.5484			114.634	29.9517
	20220314 Diploid CTRL gH2Av green Dpn red Ph3 Phall Cy5 60x Brain8 lobe1_crop7.tif									5.60182		20220314 Diploid Gen mut gH2Av green Dpn red Ph3 Phall Cy5 60x Brain7 lobe2_crop8.tif								19.1821																	0	0	28623.3	4500.55				0	0			0	2277.32
	20220314 Diploid CTRL gH2Av green Dpn red Ph3 Phall Cy5 60x Brain8 lobe1_crop8.tif									0		20220314 Diploid Gen mut gH2Av green Dpn red Ph3 Phall Cy5 60x Brain7 lobe2_crop9.tif								15.3218																	0	0	20983.4	202.607				8.54817	94.4444			0	10.6509
	20220314 Diploid CTRL gH2Av green Dpn red Ph3 Phall Cy5 60x Brain9 lobe1_crop1.tif									0		20220314 Diploid Gen mut gH2Av green Dpn red Ph3 Phall Cy5 60x Brain8 lobe1_crop10.tif								0																	0	0	12611.9	1385.74				0	0			3889.71	0
	20220314 Diploid CTRL gH2Av green Dpn red Ph3 Phall Cy5 60x Brain9 lobe1_crop3.tif									0		20220314 Diploid Gen mut gH2Av green Dpn red Ph3 Phall Cy5 60x Brain8 lobe1_crop14.tif								0																	0	0	23908.6	296.654				0	0			343.789	0
	20220314 Diploid CTRL gH2Av green Dpn red Ph3 Phall Cy5 60x Brain9 lobe1_crop4.tif									5.35966		20220314 Diploid Gen mut gH2Av green Dpn red Ph3 Phall Cy5 60x Brain8 lobe1_crop4.tif								0																		0	31781.8	10143.6				0	12.8824			2217.97	17.232
	20220314 Diploid CTRL gH2Av green Dpn red Ph3 Phall Cy5 60x Brain9 lobe1_crop6.tif									0		20220314 Diploid Gen mut gH2Av green Dpn red Ph3 Phall Cy5 60x Brain8 lobe1_crop5.tif								0																		0	14859.5	1299.59				35.3516	140.342			3625.37	0
	20220314 Diploid CTRL gH2Av green Dpn red Ph3 Phall Cy5 60x Brain9 lobe1_crop7.tif									0		20220314 Diploid Gen mut gH2Av green Dpn red Ph3 Phall Cy5 60x Brain8 lobe1_crop7.tif								0																		25.1634	0	0				0	13.6872			641.176	95.1613
	20220314 Diploid CTRL gH2Av green Dpn red Ph3 Phall Cy5 60x Brain9 lobe2_crop1.tif									0		20220314 Diploid Gen mut gH2Av green Dpn red Ph3 Phall Cy5 60x Brain8 lobe1_crop8.tif								0																		0	17738.7	18.6969				74.0448	0			3593.1	28.6104
	20220314 Diploid CTRL gH2Av green Dpn red Ph3 Phall Cy5 60x Brain9 lobe2_crop2.tif									0		20220314 Diploid Gen mut gH2Av green Dpn red Ph3 Phall Cy5 60x Brain8 lobe1_crop9.tif								0																		0	21.87	13789.9				434.03	0			1967.14	9.6463
	20220314 Diploid CTRL gH2Av green Dpn red Ph3 Phall Cy5 60x Brain9 lobe2_crop3.tif									0		20220314 Diploid Gen mut gH2Av green Dpn red Ph3 Phall Cy5 60x Brain8 lobe2_crop10.tif								0																		0	9713.36	89.2938				681.26	0			1955.73	58.6345
	20220314 Diploid CTRL gH2Av green Dpn red Ph3 Phall Cy5 60x Brain9 lobe2_crop4.tif									11.1489		20220314 Diploid Gen mut gH2Av green Dpn red Ph3 Phall Cy5 60x Brain8 lobe2_crop11.tif								17.4879																			1482.45	69.4794				0	0				13.8554
	20220314 Diploid CTRL gH2Av green Dpn red Ph3 Phall Cy5 60x Brain9 lobe2_crop5.tif									0		20220314 Diploid Gen mut gH2Av green Dpn red Ph3 Phall Cy5 60x Brain8 lobe2_crop4.tif								24.3937																		0	651.356	0				0	0			6.22568	94.247
	20220314 Diploid CTRL gH2Av green Dpn red Ph3 Phall Cy5 60x Brain9 lobe2_crop6.tif									10.5531		20220314 Diploid Gen mut gH2Av green Dpn red Ph3 Phall Cy5 60x Brain8 lobe2_crop5.tif								0																		0	81.7511	16.7457				23.1959	0			0	0
	20220314 Diploid CTRL gH2Av green Dpn red Ph3 Phall Cy5 60x Brain10 lobe1_crop3.tif									0		20220314 Diploid Gen mut gH2Av green Dpn red Ph3 Phall Cy5 60x Brain8 lobe2_crop6.tif								0																		0	0	23.8842				381.504	0			0	0
	20220314 Diploid CTRL gH2Av green Dpn red Ph3 Phall Cy5 60x Brain10 lobe1_crop4.tif									11.1279		20220314 Diploid Gen mut gH2Av green Dpn red Ph3 Phall Cy5 60x Brain8 lobe2_crop9.tif								12.6629																		0	0	9596.24				0	0			5.17241	6.68151
	20220314 Diploid CTRL gH2Av green Dpn red Ph3 Phall Cy5 60x Brain10 lobe1_crop5.tif									19.1111		20220314 Diploid Gen mut gH2Av green Dpn red Ph3 Phall Cy5 60x Brain9 lobe1_crop6.tif								8.3499																		94.7867	26302	15676.4				22.0899	0			3.28515	0
	20220314 Diploid CTRL gH2Av green Dpn red Ph3 Phall Cy5 60x Brain10 lobe1_crop6.tif									0		20220314 Diploid Gen mut gH2Av green Dpn red Ph3 Phall Cy5 60x Brain9 lobe2_crop12.tif								0																		0	33985	9286.17				842.529	0			3.24401	26.4228
	20220314 Diploid CTRL gH2Av green Dpn red Ph3 Phall Cy5 60x Brain10 lobe1_crop7.tif									0		20220314 Diploid Gen mut gH2Av green Dpn red Ph3 Phall Cy5 60x Brain9 lobe2_crop13.tif								0																		0	4824.54	0				152.516	0			0	0
	20220314 Diploid CTRL gH2Av green Dpn red Ph3 Phall Cy5 60x Brain10 lobe2_crop10.tif									32.8036		20220314 Diploid Gen mut gH2Av green Dpn red Ph3 Phall Cy5 60x Brain9 lobe2_crop1.tif								0																		80.8989	13062.5	10094.2				334.302	34.9415			0	7.01299
	20220314 Diploid CTRL gH2Av green Dpn red Ph3 Phall Cy5 60x Brain10 lobe2_crop11.tif									0		20220314 Diploid Gen mut gH2Av green Dpn red Ph3 Phall Cy5 60x Brain9 lobe2_crop2.tif								11.7281																		0	25089.1	323.464				25.8647	649.442			0	0
	20220314 Diploid CTRL gH2Av green Dpn red Ph3 Phall Cy5 60x Brain10 lobe2_crop2.tif									11.7647		20220314 Diploid Gen mut gH2Av green Dpn red Ph3 Phall Cy5 60x Brain9 lobe2_crop3.tif								20.8882																		0	22472.5	0				0	0			6.469	0
	20220314 Diploid CTRL gH2Av green Dpn red Ph3 Phall Cy5 60x Brain10 lobe2_crop4.tif									0		20220314 Diploid Gen mut gH2Av green Dpn red Ph3 Phall Cy5 60x Brain9 lobe2_crop4.tif								17.7673																		0	9141.34	2158.33					0			0	0
	20220314 Diploid CTRL gH2Av green Dpn red Ph3 Phall Cy5 60x Brain10 lobe2_crop5.tif									0		20220314 Diploid Gen mut gH2Av green Dpn red Ph3 Phall Cy5 60x Brain9 lobe1_crop22.tif								0																		183.824	21589.5	20938.3					0			0	0
	20220314 Diploid CTRL gH2Av green Dpn red Ph3 Phall Cy5 60x Brain10 lobe2_crop6.tif									13.0187		20220314 Diploid Gen mut gH2Av green Dpn red Ph3 Phall Cy5 60x Brain9 lobe1_crop4.tif								0																		0	5781.42	0					0			0	0
	20220314 Diploid CTRL gH2Av green Dpn red Ph3 Phall Cy5 60x Brain10 lobe2_crop9.tif									0		20230322 Diploid Gen mut gH2Av green Dpn red Ph3 Phall Cy5 60x Brain1lobe1_crop1.tif								0																		87.942	21818.1	917.628					0			0	41.6168
	20230322 Diploid CTRL gH2Av green Dpn red Ph3 Phall Cy5 60x Brain1 lobe1crop11.tif									9.02022		20230322 Diploid Gen mut gH2Av green Dpn red Ph3 Phall Cy5 60x Brain1lobe1_crop2.tif								0																		0	32584.1	985.081					0			0	8.45481
	20230322 Diploid CTRL gH2Av green Dpn red Ph3 Phall Cy5 60x Brain1 lobe1crop1.tif									0		20230322 Diploid Gen mut gH2Av green Dpn red Ph3 Phall Cy5 60x Brain1lobe1_crop3.tif								0																		0	20212.4	0								0	0
	20230322 Diploid CTRL gH2Av green Dpn red Ph3 Phall Cy5 60x Brain1 lobe1crop2.tif									31.8352		20230322 Diploid Gen mut gH2Av green Dpn red Ph3 Phall Cy5 60x Brain1lobe1_crop7.tif								1072.89																		0	0	17.1875								1.74051	0
	20230322 Diploid CTRL gH2Av green Dpn red Ph3 Phall Cy5 60x Brain1 lobe1crop3.tif									0		20230322 Diploid Gen mut gH2Av green Dpn red Ph3 Phall Cy5 60x Brain1lobe1_crop8.tif								0																		0	10973.2	13271.9								0	0
	20230322 Diploid CTRL gH2Av green Dpn red Ph3 Phall Cy5 60x Brain1 lobe1crop4.tif									0		20230322 Diploid Gen mut gH2Av green Dpn red Ph3 Phall Cy5 60x Brain1lobe1_crop9.tif								34.6916																		0	1752.85	18743.6								0	4.50644
	20230322 Diploid CTRL gH2Av green Dpn red Ph3 Phall Cy5 60x Brain1 lobe1crop5.tif									12.0701		20230322 Diploid Gen mut gH2Av green Dpn red Ph3 Phall Cy5 60x Brain1lobe1_crop1.tif								0																		185.936	4617.3	5087.76								0	0
	20230322 Diploid CTRL gH2Av green Dpn red Ph3 Phall Cy5 60x Brain1 lobe1crop6.tif									0		20230322 Diploid Gen mut gH2Av green Dpn red Ph3 Phall Cy5 60x Brain1lobe1_crop11.tif								11.7978																		0	10667.3	13169.9								0	0
	20230322 Diploid CTRL gH2Av green Dpn red Ph3 Phall Cy5 60x Brain1 lobe2crop1.tif									8.0284		20230322 Diploid Gen mut gH2Av green Dpn red Ph3 Phall Cy5 60x Brain1lobe1_crop10.tif								38.8193																		0	0	25984.6								0	0
	20230322 Diploid CTRL gH2Av green Dpn red Ph3 Phall Cy5 60x Brain1 lobe2crop2.tif									10.9665		20230322 Diploid Gen mut gH2Av green Dpn red Ph3 Phall Cy5 60x Brain1lobe1_crop2.tif								0																		66.0264	25563	21659.5								3.49418	4.93097
	20230322 Diploid CTRL gH2Av green Dpn red Ph3 Phall Cy5 60x Brain1 lobe2crop3.tif									4.11471		20230322 Diploid Gen mut gH2Av green Dpn red Ph3 Phall Cy5 60x Brain1lobe1_crop3.tif								0																		0	560.884	7338.43								0	0
	20230322 Diploid CTRL gH2Av green Dpn red Ph3 Phall Cy5 60x Brain1 lobe2crop4.tif									4.50734		20230322 Diploid Gen mut gH2Av green Dpn red Ph3 Phall Cy5 60x Brain1lobe1_crop4.tif								202.401																		0	31162.6	21409.2								0	0
	20230322 Diploid CTRL gH2Av green Dpn red Ph3 Phall Cy5 60x Brain1 lobe2crop5.tif									4.28894		20230322 Diploid Gen mut gH2Av green Dpn red Ph3 Phall Cy5 60x Brain1lobe2_crop1.tif								0																		0	236.194	0								2.6253	5.2901
	20230322 Diploid CTRL gH2Av green Dpn red Ph3 Phall Cy5 60x Brain1 lobe2crop6tif									0		20230322 Diploid Gen mut gH2Av green Dpn red Ph3 Phall Cy5 60x Brain1lobe2_crop2.tif								11.4329																		0	24064.2	0								0	0
	20230322 Diploid CTRL gH2Av green Dpn red Ph3 Phall Cy5 60x Brain1 lobe2crop7.tif									8.74704		20230322 Diploid Gen mut gH2Av green Dpn red Ph3 Phall Cy5 60x Brain1lobe2_crop3.tif								10.65																		0	34525.3	453.928								0	0
	20230322 Diploid CTRL gH2Av green Dpn red Ph3 Phall Cy5 60x Brain1 lobe2crop8tif									0		20230322 Diploid Gen mut gH2Av green Dpn red Ph3 Phall Cy5 60x Brain1lobe2_crop4.tif								12.7234																		0	16674	17796.2								0	4.45205
	20230322 Diploid CTRL gH2Av green Dpn red Ph3 Phall Cy5 60x Brain2 lobe1crop1.tif									0		20230322 Diploid Gen mut gH2Av green Dpn red Ph3 Phall Cy5 60x Brain1lobe2_crop5.tif								0																		0	0	7455.44								0	5.30612
	20230322 Diploid CTRL gH2Av green Dpn red Ph3 Phall Cy5 60x Brain2 lobe1crop2.tif									0		20230322 Diploid Gen mut gH2Av green Dpn red Ph3 Phall Cy5 60x Brain1lobe2_crop6.tif								22.7079																		0	1021.73	2718.85								0	12.8788
	20230322 Diploid CTRL gH2Av green Dpn red Ph3 Phall Cy5 60x Brain2 lobe1crop3.tif									0		20230322 Diploid Gen mut gH2Av green Dpn red Ph3 Phall Cy5 60x Brain1lobe2_crop7.tif								0																		0	13822.8	0								3.81282	72.7273
	20230322 Diploid CTRL gH2Av green Dpn red Ph3 Phall Cy5 60x Brain2 lobe1crop4.tif									8.49941		20230322 Diploid Gen mut gH2Av green Dpn red Ph3 Phall Cy5 60x Brain2_crop1.tif								0																		194.346	9979.66	41.8182								0	0
	20230322 Diploid CTRL gH2Av green Dpn red Ph3 Phall Cy5 60x Brain2 lobe2crop1.tif									0		20230322 Diploid Gen mut gH2Av green Dpn red Ph3 Phall Cy5 60x Brain2_crop2.tif								0																		0	27878.7	9616.39								230.258	6.69746
	20230322 Diploid CTRL gH2Av green Dpn red Ph3 Phall Cy5 60x Brain2 lobe2crop1.tif									0		20230322 Diploid Gen mut gH2Av green Dpn red Ph3 Phall Cy5 60x Brain2_crop3.tif								13.8479																		193.548	42332.8	21307.2								0	5.17241
	20230322 Diploid CTRL gH2Av green Dpn red Ph3 Phall Cy5 60x Brain2 lobe2crop3.tif									7.61421		20230322 Diploid Gen mut gH2Av green Dpn red Ph3 Phall Cy5 60x Brain2_crop4.tif								0																		0	13120.5	0								0	0
	20230322 Diploid CTRL gH2Av green Dpn red Ph3 Phall Cy5 60x Brain2lobe2crop4.tif									0		20230322 Diploid Gen mut gH2Av green Dpn red Ph3 Phall Cy5 60x Brain2_crop5.tif								0																		168.605	12133.7	1067.39								0	0
	20230322 Diploid CTRL gH2Av green Dpn red Ph3 Phall Cy5 60x Brain2lobe2crop5.tif									8.96084		20230322 Diploid Gen mut gH2Av green Dpn red Ph3 Phall Cy5 60x Brain2_crop6.tif								11.2752																		0	0	0								6.17089	0
	20230322 Diploid CTRL gH2Av green Dpn red Ph3 Phall Cy5 60x Brain3 lobe1crop1.tif									5.78035		20230322 Diploid Gen mut gH2Av green Dpn red Ph3 Phall Cy5 60x Brain2_crop7.tif								0																		0	6937.77	257.617								3.19328	0
	20230322 Diploid CTRL gH2Av green Dpn red Ph3 Phall Cy5 60x Brain3 lobe1crop3.tif									11.4883		20230322 Diploid Gen mut gH2Av green Dpn red Ph3 Phall Cy5 60x Brain5_crop1.tif								5.91966																			44958.6	22.9117								0	0
	20230322 Diploid CTRL gH2Av green Dpn red Ph3 Phall Cy5 60x Brain3 lobe1crop4.tif									6.60661		20230322 Diploid Gen mut gH2Av green Dpn red Ph3 Phall Cy5 60x Brain5_crop1.tif								0																			3799.75	1581.95								6.25	0
	20230322 Diploid CTRL gH2Av green Dpn red Ph3 Phall Cy5 60x Brain4crop1.tif									0		20230322 Diploid Gen mut gH2Av green Dpn red Ph3 Phall Cy5 60x Brain5_crop2.tif								0																			23965	0								0	0
	20230322 Diploid CTRL gH2Av green Dpn red Ph3 Phall Cy5 60x Brain4crop2tif									0		20230322 Diploid Gen mut gH2Av green Dpn red Ph3 Phall Cy5 60x Brain5_crop3.tif								10.5785																			0	430.153								0	5.27383
	20230322 Diploid CTRL gH2Av green Dpn red Ph3 Phall Cy5 60x Brain4crop3.tif									0		20230322 Diploid Gen mut gH2Av green Dpn red Ph3 Phall Cy5 60x Brain5_crop4.tif								0																			5473.86									0	0
	20230322 Diploid CTRL gH2Av green Dpn red Ph3 Phall Cy5 60x Brain4crop4.tif									6.12903		20230322 Diploid Gen mut gH2Av green Dpn red Ph3 Phall Cy5 60x Brain5_crop5.tif								0																			0	0								0	0
	20230322 Diploid CTRL gH2Av green Dpn red Ph3 Phall Cy5 60x Brain4crop5.tif									34.5753		20230322 Diploid Gen mut gH2Av green Dpn red Ph3 Phall Cy5 60x Brain5_crop6.tif								13.4082																			0	3227								33.8961	0
	20230322 Diploid CTRL gH2Av green Dpn red Ph3 Phall Cy5 60x Brain4crop6.tif									0		20230322 Diploid Gen mut gH2Av green Dpn red Ph3 Phall Cy5 60x Brain5_crop1.tif								0																			0	6838.14									5.82524
	20230322 Diploid CTRL gH2Av green Dpn red Ph3 Phall Cy5 60x Brain4crop7.tif									7.90471		20230322 Diploid Gen mut gH2Av green Dpn red Ph3 Phall Cy5 60x Brain4lobe2_crop7.tif								0																			19588.7	3802.57								4.25926	0
	20230322 Diploid CTRL gH2Av green Dpn red Ph3 Phall Cy5 60x Brain4crop8.tif									11.2782		20230322 Diploid Gen mut gH2Av green Dpn red Ph3 Phall Cy5 60x Brain4lobe2_crop6.tif								0																			7130.31	0								96.4789	0
	20230322 Diploid CTRL gH2Av green Dpn red Ph3 Phall Cy5 60x Brain4crop9.tif									0		20230322 Diploid Gen mut gH2Av green Dpn red Ph3 Phall Cy5 60x Brain4lobe2_crop5.tif								0																			0	0								0	78.4483
	20230322 Diploid CTRL gH2Av green Dpn red Ph3 Phall Cy5 60x Brain4crop10.tif									7.53846		20230322 Diploid Gen mut gH2Av green Dpn red Ph3 Phall Cy5 60x Brain3lobe1_crop1.tif								0																			0	0								0	0
	20230322 Diploid CTRL gH2Av green Dpn red Ph3 Phall Cy5 60x Brain4crop11.tif									0		20230322 Diploid Gen mut gH2Av green Dpn red Ph3 Phall Cy5 60x Brain3lobe1_crop2.tif								0																			3041.82	581.891								10.1781
	20230322 Diploid CTRL gH2Av green Dpn red Ph3 Phall Cy5 60x Brain4crop12.tif									0		20230322 Diploid Gen mut gH2Av green Dpn red Ph3 Phall Cy5 60x Brain3lobe1_crop1.tif								12.0267																			0	362.5								4.35644
	20230322 Diploid CTRL gH2Av green Dpn red Ph3 Phall Cy5 60x Brain5lobe1crop1.tif									0																													14777.4	25.801								0
	20230322 Diploid CTRL gH2Av green Dpn red Ph3 Phall Cy5 60x Brain5lobe1crop2.tif									17.427																														0
	20230322 Diploid CTRL gH2Av green Dpn red Ph3 Phall Cy5 60x Brain5lobe1crop3.tif									13.5831																													7197.55	4599.03								0
	20230322 Diploid CTRL gH2Av green Dpn red Ph3 Phall Cy5 60x Brain5lobe1crop4.tif									8.02198																													0	1307								0
	20230322 Diploid CTRL gH2Av green Dpn red Ph3 Phall Cy5 60x Brain5lobe1crop5.tif									14.2979																													0	1469.24								0
	20230322 Diploid CTRL gH2Av green Dpn red Ph3 Phall Cy5 60x Brain5lobe1crop6.tif									5.56931																													0	920.091								29.9679
	20230322 Diploid CTRL gH2Av green Dpn red Ph3 Phall Cy5 60x Brain5lobe2crop1.tif									0																													108.186	1235.87								0
	20230322 Diploid CTRL gH2Av green Dpn red Ph3 Phall Cy5 60x Brain5lobe2crop2.tif									0																													0	0								0
	20230322 Diploid CTRL gH2Av green Dpn red Ph3 Phall Cy5 60x Brain5lobe2crop3.tif									21.2308																													3806.03	0								0
	20230322 Diploid CTRL gH2Av green Dpn red Ph3 Phall Cy5 60x Brain5lobe2crop4.tif									3.17181																													384.217	8062.94								0
	20230322 Diploid CTRL gH2Av green Dpn red Ph3 Phall Cy5 60x Brain5lobe2crop5.tif									6.63539																													0	0								0
	20230322 Diploid CTRL gH2Av green Dpn red Ph3 Phall Cy5 60x Brain5lobe2crop6.tif									0																													1648.07	15.6129
	20230322 Diploid CTRL gH2Av green Dpn red Ph3 Phall Cy5 60x Brain5lobe2crop7.tif									0																													1608.42	6.80203								0
	20230322 Diploid CTRL gH2Av green Dpn red Ph3 Phall Cy5 60x Brain5lobe2crop8.tif									0																													0	0								4
																																							4862.93	15.5303								0
																																							3366.67	2922.64								0
																																							403.851	119.796								0
																																							6.79245	175.963								0
																																							0	0								18.2119
																																							9.70464	18.1278								0
																																							0	14.0449								2.12483
																																							0	0								417.837
																																							0	164.682								0
																																							54.8951	938.912								18.4828
																																							0	163.578								0
																																							99.8701	9.95733								0
																																							2003.33	132.748								8.28729
																																							0	0
																																							45.3191	0
																																							0	0
																																							0	0
																																							0	7.17797
																																							10.2296	0
																																							0	9.05405
																																							0	6.59841
																																							0	0
																																							0	0
																																							0	0
																																							66.2474	17.4957
																																							0
																																							7.09413
																																							8.89894
																																							0
																																							13.4615
																																							0
																																							0
																																							0
																																							0
																																							0
																																							0
																																							12.0301
																																							0
																																							14.8454
																																							102.462
																																							0
																																							11021.2
																																							0
																																							7285.26
																																							4876.78
																																							12639.1
[truncated: 22 more columns]

## Sheet: Fig4B
					Polyploid							Sqh Polyploid GenOE
		NAME							Cell area			NAME			Cell area				Sqh Polyploid GenOE mild
		20220330 Sqh CTRL gH2Av Ph3 Phall 60x Brain1 lobe2_crop4.							254.65			20230413 Sqh WorG4 UAS Gen mCh 9752 gH2Av Cy5 Ph3 Green Phall 40x1 Brain1_crop1.			968.983													Sqh Polyploid GenOEND
		20220330 Sqh CTRL gH2Av Ph3 Phall 60x Brain2 lobe1_crop2.							270.457			20230413 Sqh WorG4 UAS Gen mCh 9752 gH2Av Cy5 Ph3 Green Phall 40x1 Brain1_crop2.			497.159			20220606 Sqh Ubq Gen gH2Av red Ph3 Phall Cy5 60x Brain1 lobe1_crop1.		1762.74
		20220330 Sqh CTRL gH2Av Ph3 Phall 60x Brain6 lobe1_crop1.							985.983			20230413 Sqh WorG4 UAS Gen mCh 9752 gH2Av Cy5 Ph3 Green Phall 40x1 Brain1_crop3.			520.829			20220606 Sqh Ubq Gen gH2Av red Ph3 Phall Cy5 60x Brain1 lobe1_crop2.		204.414							20230228 Sqh UAS Gen ND mCh Ph3 Phall gH2Av 40 Brain1_crop1.			1131.05
		20220330 Sqh CTRL gH2Av Ph3 Phall 60x Brain2 lobe1_crop4.							154.82			20230413 Sqh WorG4 UAS Gen mCh 9752 gH2Av Cy5 Ph3 Green Phall 40x1 Brain1_crop4.			444.07			20220606 Sqh Ubq Gen gH2Av red Ph3 Phall Cy5 60x Brain1 lobe1_crop3.		226.875							20230228 Sqh UAS Gen ND mCh Ph3 Phall gH2Av 40 Brain1_crop2.			1628.96
		20220330 Sqh CTRL gH2Av Ph3 Phall 60x Brain6 lobe1_crop4.							1573.15			20230413 Sqh WorG4 UAS Gen mCh 9752 gH2Av Cy5 Ph3 Green Phall 40x1 Brain1_crop5.			263.856			20220606 Sqh Ubq Gen gH2Av red Ph3 Phall Cy5 60x Brain1 lobe2_crop4.		1940.99							20230228 Sqh UAS Gen ND mCh Ph3 Phall gH2Av 40 Brain1_crop3.			774.854
		20220330 Sqh CTRL gH2Av Ph3 Phall 60x Brain6 lobe2_crop1.							1059.46			20230413 Sqh WorG4 UAS Gen mCh 9752 gH2Av Cy5 Ph3 Green Phall 40x1 Brain2 lobe1_crop1.			5734.64			20220606 Sqh Ubq Gen gH2Av red Ph3 Phall Cy5 60x Brain1 lobe2_crop5.		244.269							20230228 Sqh UAS Gen ND mCh Ph3 Phall gH2Av 40 Brain1_crop4.			1088.02
		20220330 Sqh CTRL gH2Av Ph3 Phall 60x Brain6 lobe2_crop4.							164.498			20230413 Sqh WorG4 UAS Gen mCh 9752 gH2Av Cy5 Ph3 Green Phall 40x1 Brain2 lobe1_crop2.			3960.78			20220606 Sqh Ubq Gen gH2Av red Ph3 Phall Cy5 60x Brain1 lobe2_crop1.		1105.41							20230228 Sqh UAS Gen ND mCh Ph3 Phall gH2Av 40 Brain1_crop5.			651.207
		20220330 Sqh CTRL gH2Av Ph3 Phall 60x Brain8 lobe1_crop3.							416.871			20230413 Sqh WorG4 UAS Gen mCh 9752 gH2Av Cy5 Ph3 Green Phall 40x1 Brain2 lobe1_crop3.			5979.44			20220606 Sqh Ubq Gen gH2Av red Ph3 Phall Cy5 60x Brain2 lobe2_crop2.		390.83							20230228 Sqh UAS Gen ND mCh Ph3 Phall gH2Av 40 Brain1_crop6.			1331.3
		20220330 Sqh CTRL gH2Av Ph3 Phall 60x Brain8 lobe2_crop1.							262.319			20230413 Sqh WorG4 UAS Gen mCh 9752 gH2Av Cy5 Ph3 Green Phall 40x1 Brain2 lobe1_crop4.			465.774			20220606 Sqh Ubq Gen gH2Av red Ph3 Phall Cy5 60x Brain2 lobe2_crop5.		284.199							20230228 Sqh UAS Gen ND mCh Ph3 Phall gH2Av 40 Brain1_crop7.			103.909
		20220330 Sqh CTRL gH2Av Ph3 Phall 60x Brain8 lobe2_crop3.							108.94			20230413 Sqh WorG4 UAS Gen mCh 9752 gH2Av Cy5 Ph3 Green Phall 40x1 Brain2 lobe1_crop5.			774.854			20220606 Sqh Ubq Gen gH2Av red Ph3 Phall Cy5 60x Brain2 lobe2_crop3.		1799.19							20230228 Sqh UAS Gen ND mCh Ph3 Phall gH2Av 40 Brain1_crop8.			552.894
		20220330 Sqh CTRL gH2Av Ph3 Phall 60x Brain11 lobe1_crop2.							140.084			20230413 Sqh WorG4 UAS Gen mCh 9752 gH2Av Cy5 Ph3 Green Phall 40x1 Brain2 lobe1_crop6.			2646.27			20220606 Sqh Ubq Gen gH2Av red Ph3 Phall Cy5 60x Brain2 lobe2_crop4.		373.436							20230228 Sqh UAS Gen ND mCh Ph3 Phall gH2Av 40 Brain3_crop1.			2487.08
		20220330 Sqh CTRL gH2Av Ph3 Phall 60x Brain6 lobe2_crop3.							777.012			20230413 Sqh WorG4 UAS Gen mCh 9752 gH2Av Cy5 Ph3 Green Phall 40x1 Brain2 lobe1_crop7.			583.069			20220606 Sqh Ubq Gen gH2Av red Ph3 Phall Cy5 60x Brain2 lobe2_crop5.		527.938							20230228 Sqh UAS Gen ND mCh Ph3 Phall gH2Av 40 Brain3_crop2.			566.809
		20220323 Ctrl Sqh for UAS-Gen-mCh gH2Avgreen Ph3 Phall Cy5 60x Brain4 lobe1_crop1.							482.643			20230413 Sqh WorG4 UAS Gen mCh 9752 gH2Av Cy5 Ph3 Green Phall 40x1 Brain2 lobe1_crop8.			459.8			20220606 Sqh Ubq Gen gH2Av red Ph3 Phall Cy5 60x Brain3 lobe1_crop1.		560.381							20230228 Sqh UAS Gen ND mCh Ph3 Phall gH2Av 40 Brain3_crop3.			1054.36
		20220323 Ctrl Sqh for UAS-Gen-mCh gH2Avgreen Ph3 Phall Cy5 60x Brain4 lobe1_crop4.							216.339			20230413 Sqh WorG4 UAS Gen mCh 9752 gH2Av Cy5 Ph3 Green Phall 40x1 Brain4 lobe1_crop1.			1412.75			20220606 Sqh Ubq Gen gH2Av red Ph3 Phall Cy5 60x Brain3 lobe1_crop2.		266.729							20230228 Sqh UAS Gen ND mCh Ph3 Phall gH2Av 40 Brain3_crop4.			1665.94
		20220323 Ctrl Sqh for UAS-Gen-mCh gH2Avgreen Ph3 Phall Cy5 60x Brain4 lobe2_crop1.							83.8565			20230413 Sqh WorG4 UAS Gen mCh 9752 gH2Av Cy5 Ph3 Green Phall 40x1 Brain4 lobe1_crop2.			237.311			20220606 Sqh Ubq Gen gH2Av red Ph3 Phall Cy5 60x Brain3 lobe1_crop3.		371.016							20230228 Sqh UAS Gen ND mCh Ph3 Phall gH2Av 40 Brain3_crop5.			214.321
		20220207 Sqh CTRL gH2Av Ph3 Phall 60x Brain1 lobe2_crop1.							194.571			20230413 Sqh WorG4 UAS Gen mCh 9752 gH2Av Cy5 Ph3 Green Phall 40x1 Brain4 lobe2_crop1.			2676.14			20220606 Sqh Ubq Gen gH2Av red Ph3 Phall Cy5 60x Brain3 lobe2_crop1.		578.683							20230228 Sqh UAS Gen ND mCh Ph3 Phall gH2Av 40 Brain3_crop6.			427.735
		20220207 Sqh CTRL gH2Av Ph3 Phall 60x Brain1 lobe2_crop3.							151.337			20230413 Sqh WorG4 UAS Gen mCh 9752 gH2Av Cy5 Ph3 Green Phall 40x1 Brain4 lobe2_crop2.			561.667			20220606 Sqh Ubq Gen gH2Av red Ph3 Phall Cy5 60x Brain3 lobe2_crop2.		543.895							20230228 Sqh UAS Gen ND mCh Ph3 Phall gH2Av 40 Brain3_crop7.			587.833
		20220207 Sqh CTRL gH2Av Ph3 Phall 60x Brain2 lobe1_crop2.							135.63			20230413 Sqh WorG4 UAS Gen mCh 9752 gH2Av Cy5 Ph3 Green Phall 40x1 Brain4 lobe2_crop3.			205.851			20220606 Sqh Ubq Gen gH2Av red Ph3 Phall Cy5 60x Brain3 lobe2_crop3.		264.914							20230228 Sqh UAS Gen ND mCh Ph3 Phall gH2Av 40 Brain4_crop1.			304.769
		20220207 Sqh CTRL gH2Av Ph3 Phall 60x Brain2 lobe1_crop3.							508.229			20230413 Sqh WorG4 UAS Gen mCh 9752 gH2Av Cy5 Ph3 Green Phall 40x1 Brain4 lobe2_crop4.			185.206			20220606 Sqh Ubq Gen gH2Av red Ph3 Phall Cy5 60x Brain3 lobe2_crop4.		366.857							20230228 Sqh UAS Gen ND mCh Ph3 Phall gH2Av 40 Brain4_crop2.			1821.88
		20220207 Sqh CTRL gH2Av Ph3 Phall 60x Brain2 lobe2_crop2.							166.675			20230413 Sqh WorG4 UAS Gen mCh 9752 gH2Av Cy5 Ph3 Green Phall 40x1 Brain5 lobe1_crop1.			1041.13			20220606 Sqh Ubq Gen gH2Av red Ph3 Phall Cy5 60x Brain4 lobe1_crop1.		1771.36							20230228 Sqh UAS Gen ND mCh Ph3 Phall gH2Av 40 Brain4_crop3.			340.237
		20220207 Sqh CTRL gH2Av Ph3 Phall 60x Brain2 lobe2_crop3.							231.175			20230413 Sqh WorG4 UAS Gen mCh 9752 gH2Av Cy5 Ph3 Green Phall 40x1 Brain5 lobe1_crop2.			370.865			20220606 Sqh Ubq Gen gH2Av red Ph3 Phall Cy5 60x Brain4 lobe1_crop2.		318.079							20230228 Sqh UAS Gen ND mCh Ph3 Phall gH2Av 40 Brain5 lobe1_crop1.			2593.03
		20220207 Sqh CTRL gH2Av Ph3 Phall 60x Brain8 lobe1_crop1.							407.829			20230413 Sqh WorG4 UAS Gen mCh 9752 gH2Av Cy5 Ph3 Green Phall 40x1 Brain5 lobe1_crop3.			486.798			20220606 Sqh Ubq Gen gH2Av red Ph3 Phall Cy5 60x Brain4 lobe1_crop3.		327.305							20230228 Sqh UAS Gen ND mCh Ph3 Phall gH2Av 40 Brain5 lobe1_crop2.			174.618
		20220207 Sqh CTRL gH2Av Ph3 Phall 60x Brain8 lobe1_crop3.							306.458			20230413 Sqh WorG4 UAS Gen mCh 9752 gH2Av Cy5 Ph3 Green Phall 40x1 Brain5 lobe1_crop4.			557.356			20220606 Sqh Ubq Gen gH2Av red Ph3 Phall Cy5 60x Brain4 lobe2_crop1.		2017.6							20230228 Sqh UAS Gen ND mCh Ph3 Phall gH2Av 40 Brain5 lobe1_crop3.			1616.79
		20220207 Sqh CTRL gH2Av Ph3 Phall 60x Brain8 lobe1_crop4.							295.507			20230413 Sqh WorG4 UAS Gen mCh 9752 gH2Av Cy5 Ph3 Green Phall 40x1 Brain5 lobe1_crop5.			302.273			20220606 Sqh Ubq Gen gH2Av red Ph3 Phall Cy5 60x Brain4 lobe2_crop2.		373.209							20230228 Sqh UAS Gen ND mCh Ph3 Phall gH2Av 40 Brain5 lobe1_crop4.			3289.61
		20220207 Sqh CTRL gH2Av Ph3 Phall 60x Brain8 lobe2_crop1.							1204.36			20230413 Sqh WorG4 UAS Gen mCh 9752 gH2Av Cy5 Ph3 Green Phall 40x1 Brain5 lobe1_crop6.			628.671			20220606 Sqh Ubq Gen gH2Av red Ph3 Phall Cy5 60x Brain4 lobe2_crop3.		262.343							20230228 Sqh UAS Gen ND mCh Ph3 Phall gH2Av 40 Brain5 lobe2_crop1.			1917.77
		20220207 Sqh CTRL gH2Av Ph3 Phall 60x Brain8 lobe2_crop2.							597.444			20230413 Sqh WorG4 UAS Gen mCh 9752 gH2Av Cy5 Ph3 Green Phall 40x1 Brain5 lobe1_crop7.			421.609			20220606 Sqh Ubq Gen gH2Av red Ph3 Phall Cy5 60x Brain4 lobe2_crop4.		470.085							20230228 Sqh UAS Gen ND mCh Ph3 Phall gH2Av 40 Brain6_crop1.			458.212
		20220207 Sqh CTRL gH2Av Ph3 Phall 60x Brain8 lobe2_crop3.							589.507			20230413 Sqh WorG4 UAS Gen mCh 9752 gH2Av Cy5 Ph3 Green Phall 40x1 Brain5 lobe1_crop8.			492.773			20220606 Sqh Ubq Gen gH2Av red Ph3 Phall Cy5 60x Brain4 lobe2_crop5.		855.016							20230228 Sqh UAS Gen ND mCh Ph3 Phall gH2Av 40 Brain6_crop2.			598.421
		20220207 Sqh CTRL gH2Av Ph3 Phall 60x Brain8 lobe2_crop5.							1075.33			20230413 Sqh WorG4 UAS Gen mCh 9752 gH2Av Cy5 Ph3 Green Phall 40x1 Brain5 lobe2_crop1.			4287.71			20220606 Sqh Ubq Gen gH2Av red Ph3 Phall Cy5 60x Brain4 lobe2_crop6.		232.623							20230228 Sqh UAS Gen ND mCh Ph3 Phall gH2Av 40 Brain6_crop3.			1383.71
		20220224 Sqh CTRL for UAS gH2Av Ph3 Phall 60x Brain1 lobe1_crop4.							219.252			20230413 Sqh WorG4 UAS Gen mCh 9752 gH2Av Cy5 Ph3 Green Phall 40x1 Brain5 lobe2_crop2.			325.641												20230228 Sqh UAS Gen ND mCh Ph3 Phall gH2Av 40 Brain6_crop4.			2039.68
		20220224 Sqh CTRL for UAS gH2Av Ph3 Phall 60x Brain1 lobe1_crop5.							170.827			20230413 Sqh WorG4 UAS Gen mCh 9752 gH2Av Cy5 Ph3 Green Phall 40x1 Brain5 lobe2_crop3.			276.258			20211201 Sqh Ubq Gen gH2Av red Ph3 Phall Cy5 60x Brain1 lobe1_crop1,		1554.22							20230228 Sqh UAS Gen ND mCh Ph3 Phall gH2Av 40 Brain7_crop1.			1927.68
		20220224 Sqh CTRL for UAS gH2Av Ph3 Phall 60x Brain1 lobe2_crop2.							204.048			20230413 Sqh WorG4 UAS Gen mCh 9752 gH2Av Cy5 Ph3 Green Phall 40x1 Brain5 lobe2_crop4.			239.958			20211201 Sqh Ubq Gen gH2Av red Ph3 Phall Cy5 60x Brain1 lobe1_crop2,		1206.88							20230228 Sqh UAS Gen ND mCh Ph3 Phall gH2Av 40 Brain7_crop2.			1273
		20220224 Sqh CTRL for UAS gH2Av Ph3 Phall 60x Brain2 lobe1_crop2.							130.071			20230413 Sqh WorG4 UAS Gen mCh 9752 gH2Av Cy5 Ph3 Green Phall 40x1 Brain5 lobe2_crop5.			311.499			20211201 Sqh Ubq Gen gH2Av red Ph3 Phall Cy5 60x Brain1 lobe1_crop3,		325.011							20230228 Sqh UAS Gen ND mCh Ph3 Phall gH2Av 40 Brain7_crop3.			758.821
		20220224 Sqh CTRL for UAS gH2Av Ph3 Phall 60x Brain2 lobe2_crop2.							212.186			20230413 Sqh WorG4 UAS Gen mCh 9752 gH2Av Cy5 Ph3 Green Phall 40x1 Brain6 lobe1_crop1.			3224.95			20211201 Sqh Ubq Gen gH2Av red Ph3 Phall Cy5 60x Brain1 lobe1_crop4,		329.197							20230228 Sqh UAS Gen ND mCh Ph3 Phall gH2Av 40 Brain7_crop4.			1983.64
		20220224 Sqh CTRL for UAS gH2Av Ph3 Phall 60x Brain2 lobe2_crop6.							345.473			20230413 Sqh WorG4 UAS Gen mCh 9752 gH2Av Cy5 Ph3 Green Phall 40x1 Brain6 lobe1_crop2.			367.84			20211201 Sqh Ubq Gen gH2Av red Ph3 Phall Cy5 60x Brain1 lobe1_crop6,		142.898							20230228 Sqh UAS Gen ND mCh Ph3 Phall gH2Av 40 Brain7_crop5.			693.028
		20220224 Sqh CTRL for UAS gH2Av Ph3 Phall 60x Brain3 lobe1_crop2.							96.8502			20230413 Sqh WorG4 UAS Gen mCh 9752 gH2Av Cy5 Ph3 Green Phall 40x1 Brain6 lobe1_crop3.			1273.45			20211201 Sqh Ubq Gen gH2Av red Ph3 Phall Cy5 60x Brain1 lobe2_crop2,		119.422							20230426 Sqh WorG4 UAS Gen ND mCh 9752 gH2Av Cy5 Ph3 Phall green 40x Brain1_crop10.			344.018
		20220224 Sqh CTRL for UAS gH2Av Ph3 Phall 60x Brain4 lobe1_crop3.							1354.03			20230413 Sqh WorG4 UAS Gen mCh 9752 gH2Av Cy5 Ph3 Green Phall 40x1 Brain6 lobe2_crop10.			254.705			20211201 Sqh Ubq Gen gH2Av red Ph3 Phall Cy5 60x Brain2 lobe1_crop1,		4122.29							20230426 Sqh WorG4 UAS Gen ND mCh 9752 gH2Av Cy5 Ph3 Phall green 40x Brain1_crop1.			1725.16
		20220224 Sqh CTRL for UAS gH2Av Ph3 Phall 60x Brain4 lobe2_crop1.							160.211			20230413 Sqh WorG4 UAS Gen mCh 9752 gH2Av Cy5 Ph3 Green Phall 40x1 Brain6 lobe2_crop11.			595.32			20211201 Sqh Ubq Gen gH2Av red Ph3 Phall Cy5 60x Brain2 lobe1_crop2,		344.769							20230426 Sqh WorG4 UAS Gen ND mCh 9752 gH2Av Cy5 Ph3 Phall green 40x Brain1_crop2.			1130.75
		20220224 Sqh CTRL for UAS gH2Av Ph3 Phall 60x Brain8 lobe1_crop2.							159.943			20230413 Sqh WorG4 UAS Gen mCh 9752 gH2Av Cy5 Ph3 Green Phall 40x1 Brain6 lobe2_crop12.			296.072			20211201 Sqh Ubq Gen gH2Av red Ph3 Phall Cy5 60x Brain2 lobe1_crop3,		274.509							20230426 Sqh WorG4 UAS Gen ND mCh 9752 gH2Av Cy5 Ph3 Phall green 40x Brain1_crop3.			1326.31
		20220224 Sqh CTRL for UAS gH2Av Ph3 Phall 60x Brain8 lobe1_crop3.							138.879			20230413 Sqh WorG4 UAS Gen mCh 9752 gH2Av Cy5 Ph3 Green Phall 40x1 Brain6 lobe2_crop1.			641.603			20211201 Sqh Ubq Gen gH2Av red Ph3 Phall Cy5 60x Brain2 lobe2_crop2,		4919.57							20230426 Sqh WorG4 UAS Gen ND mCh 9752 gH2Av Cy5 Ph3 Phall green 40x Brain1_crop4.			1398.84
		20220224 Sqh CTRL for UAS gH2Av Ph3 Phall 60x Brain8 lobe2_crop2.							411.245			20230413 Sqh WorG4 UAS Gen mCh 9752 gH2Av Cy5 Ph3 Green Phall 40x1 Brain6 lobe2_crop2.			4328.93			20211201 Sqh Ubq Gen gH2Av red Ph3 Phall Cy5 60x Brain3 lobe1_crop1,		2501.43							20230426 Sqh WorG4 UAS Gen ND mCh 9752 gH2Av Cy5 Ph3 Phall green 40x Brain1_crop5.			1433.32
		20220224 Sqh CTRL for UAS gH2Av Ph3 Phall 60x Brain8 lobe2_crop3.							306.86			20230413 Sqh WorG4 UAS Gen mCh 9752 gH2Av Cy5 Ph3 Green Phall 40x1 Brain6 lobe2_crop3.			616.041			20211201 Sqh Ubq Gen gH2Av red Ph3 Phall Cy5 60x Brain3 lobe1_crop2,		1204							20230426 Sqh WorG4 UAS Gen ND mCh 9752 gH2Av Cy5 Ph3 Phall green 40x Brain1_crop6.			505.553
		20220224 Sqh CTRL for UAS gH2Av Ph3 Phall 60x Brain9 lobe1_crop1.							2065.3			20230413 Sqh WorG4 UAS Gen mCh 9752 gH2Av Cy5 Ph3 Green Phall 40x1 Brain6 lobe2_crop4.			987.511			20211201 Sqh Ubq Gen gH2Av red Ph3 Phall Cy5 60x Brain3 lobe1_crop3,		300.061							20230426 Sqh WorG4 UAS Gen ND mCh 9752 gH2Av Cy5 Ph3 Phall green 40x Brain1_crop7.			2276.09
		20220224 Sqh CTRL for UAS gH2Av Ph3 Phall 60x Brain9 lobe1_crop3.							1228.85			20230413 Sqh WorG4 UAS Gen mCh 9752 gH2Av Cy5 Ph3 Green Phall 40x1 Brain6 lobe2_crop5.			1181.94			20211201 Sqh Ubq Gen gH2Av red Ph3 Phall Cy5 60x Brain3 lobe1_crop4,		190.72							20230426 Sqh WorG4 UAS Gen ND mCh 9752 gH2Av Cy5 Ph3 Phall green 40x Brain1_crop8.			1028.8
		20220224 Sqh CTRL for UAS gH2Av Ph3 Phall 60x Brain9 lobe1_crop5.							273.136			20230413 Sqh WorG4 UAS Gen mCh 9752 gH2Av Cy5 Ph3 Green Phall 40x1 Brain6 lobe2_crop6.			532.703			20211201 Sqh Ubq Gen gH2Av red Ph3 Phall Cy5 60x Brain3 lobe2_crop2,		728.218							20230426 Sqh WorG4 UAS Gen ND mCh 9752 gH2Av Cy5 Ph3 Phall green 40x Brain1_crop9.			145.729
		20220224 Sqh CTRL for UAS gH2Av Ph3 Phall 60x Brain9 lobe1_crop7.							260.109			20230413 Sqh WorG4 UAS Gen mCh 9752 gH2Av Cy5 Ph3 Green Phall 40x1 Brain6 lobe2_crop7.			492.848			20211201 Sqh Ubq Gen gH2Av red Ph3 Phall Cy5 60x Brain4 lobe1_crop2,		340.784							20230426 Sqh WorG4 UAS Gen ND mCh 9752 gH2Av Cy5 Ph3 Phall green 40x Brain2 lobe1_crop1.			1263.24
		20220224 Sqh CTRL for UAS gH2Av Ph3 Phall 60x Brain9 lobe2_crop3.							212.387			20230413 Sqh WorG4 UAS Gen mCh 9752 gH2Av Cy5 Ph3 Green Phall 40x1 Brain6 lobe2_crop8.			267.939			20211201 Sqh Ubq Gen gH2Av red Ph3 Phall Cy5 60x Brain4 lobe2_crop1,		365.532							20230426 Sqh WorG4 UAS Gen ND mCh 9752 gH2Av Cy5 Ph3 Phall green 40x Brain2 lobe1_crop2.			320.045
		20220224 Sqh CTRL for UAS gH2Av Ph3 Phall 60x1 Brain2 lobe1_crop2.							1897.55			20230413 Sqh WorG4 UAS Gen mCh 9752 gH2Av Cy5 Ph3 Green Phall 40x1 Brain6 lobe2_crop9.			74.8688			20211201 Sqh Ubq Gen gH2Av red Ph3 Phall Cy5 60x Brain4 lobe2_crop3,		243.867							20230426 Sqh WorG4 UAS Gen ND mCh 9752 gH2Av Cy5 Ph3 Phall green 40x Brain2 lobe1_crop3.			149.057
		20220224 Sqh CTRL for UAS gH2Av Ph3 Phall 60x1 Brain2 lobe1_crop3.							5166.85			20230413 Sqh WorG4 UAS Gen mCh 9752 gH2Av Cy5 Ph3 Green Phall 40x1 Brain7 lobe1_crop1.			800.037			20211201 Sqh Ubq Gen gH2Av red Ph3 Phall Cy5 60x Brain6 lobe1_crop1,		3714.57							20230426 Sqh WorG4 UAS Gen ND mCh 9752 gH2Av Cy5 Ph3 Phall green 40x Brain2 lobe1_crop4.			600.916
		20220224 Sqh CTRL for UAS gH2Av Ph3 Phall 60x1 Brain2 lobe2-1_crop4.							347.649			20230413 Sqh WorG4 UAS Gen mCh 9752 gH2Av Cy5 Ph3 Green Phall 40x1 Brain7 lobe1_crop2.			3259.29			20211201 Sqh Ubq Gen gH2Av red Ph3 Phall Cy5 60x Brain6 lobe2_crop3,		188.275							20230426 Sqh WorG4 UAS Gen ND mCh 9752 gH2Av Cy5 Ph3 Phall green 40x Brain2 lobe1_crop5.			454.279
												20230413 Sqh WorG4 UAS Gen mCh 9752 gH2Av Cy5 Ph3 Green Phall 40x1 Brain7 lobe1_crop3.			1984.25			20211201 Sqh Ubq Gen gH2Av red Ph3 Phall Cy5 60x Brain6 lobe2_crop5,		191.591							20230426 Sqh WorG4 UAS Gen ND mCh 9752 gH2Av Cy5 Ph3 Phall green 40x Brain2 lobe1_crop6.			473.715
		20220224 Sqh CTRL for UAS gH2Av Ph3 Phall 60x1 Brain6 lobe2_crop9.							178.664			20230413 Sqh WorG4 UAS Gen mCh 9752 gH2Av Cy5 Ph3 Green Phall 40x1 Brain7 lobe1_crop4.			339.556			20211201 Sqh Ubq Gen gH2Av red Ph3 Phall Cy5 60x Brain7 lobe1_crop1,		1115.02							20230426 Sqh WorG4 UAS Gen ND mCh 9752 gH2Av Cy5 Ph3 Phall green 40x Brain2 lobe1_crop7.			371.697
		20220224 Sqh CTRL for UAS gH2Av Ph3 Phall 60x1 Brain7 lobe2_crop2.							5703.88			20230413 Sqh WorG4 UAS Gen mCh 9752 gH2Av Cy5 Ph3 Green Phall 40x1 Brain7 lobe1_crop5.			420.097			20211222 Sqh Gen Ubq gH2Av Ph3 Phall 60x Brain1 lobe1_crop1,		1506.9							20230426 Sqh WorG4 UAS Gen ND mCh 9752 gH2Av Cy5 Ph3 Phall green 40x Brain2 lobe2_crop1.			900.921
		20211202 Sqh CTRL for UAS gH2Av Ph3 Phall 60x Brain1 lobe2_crop1.							965.689			20230413 Sqh WorG4 UAS Gen mCh 9752 gH2Av Cy5 Ph3 Green Phall 40x1 Brain7 lobe1_crop6.			410.795			20211222 Sqh Gen Ubq gH2Av Ph3 Phall 60x Brain1 lobe1_crop2,		2517.94							20230426 Sqh WorG4 UAS Gen ND mCh 9752 gH2Av Cy5 Ph3 Phall green 40x Brain2 lobe2_crop2.			419.416
		20211202 Sqh CTRL for UAS gH2Av Ph3 Phall 60x Brain1 lobe2_crop4.							852.663			20230413 Sqh WorG4 UAS Gen mCh 9752 gH2Av Cy5 Ph3 Green Phall 40x1 Brain7 lobe1_crop7.			302.424			20211222 Sqh Gen Ubq gH2Av Ph3 Phall 60x Brain1 lobe1_crop3,		240.451							20230426 Sqh WorG4 UAS Gen ND mCh 9752 gH2Av Cy5 Ph3 Phall green 40x Brain2 lobe2_crop3.			174.24
		20211202 Sqh CTRL for UAS gH2Av Ph3 Phall 60x Brain1 lobe2_crop6.							376.751			20230413 Sqh WorG4 UAS Gen mCh 9752 gH2Av Cy5 Ph3 Green Phall 40x1 Brain7 lobe1_crop8.			351.808			20211222 Sqh Gen Ubq gH2Av Ph3 Phall 60x Brain1 lobe1_crop4,		439.51							20230426 Sqh WorG4 UAS Gen ND mCh 9752 gH2Av Cy5 Ph3 Phall green 40x Brain3 lobe1_crop1.			292.518
		20211202 Sqh CTRL for UAS gH2Av Ph3 Phall 60x Brain2 lobe1_crop1.							2261.78			20230413 Sqh WorG4 UAS Gen mCh 9752 gH2Av Cy5 Ph3 Green Phall 40x1 Brain7 lobe2_crop1.			867.192			20211222 Sqh Gen Ubq gH2Av Ph3 Phall 60x Brain1 lobe1_crop5,		203.312							20230426 Sqh WorG4 UAS Gen ND mCh 9752 gH2Av Cy5 Ph3 Phall green 40x Brain3 lobe1_crop2.			1056.86
		20211202 Sqh CTRL for UAS gH2Av Ph3 Phall 60x Brain2 lobe1_crop2.							158.135			20230413 Sqh WorG4 UAS Gen mCh 9752 gH2Av Cy5 Ph3 Green Phall 40x1 Brain7 lobe2_crop2.			511.149			20211222 Sqh Gen Ubq gH2Av Ph3 Phall 60x Brain1 lobe1_crop6,		135.731							20230426 Sqh WorG4 UAS Gen ND mCh 9752 gH2Av Cy5 Ph3 Phall green 40x Brain3 lobe1_crop3.			408.829
		20211202 Sqh CTRL for UAS gH2Av Ph3 Phall 60x Brain2 lobe2_crop1.							1007.92			20230413 Sqh WorG4 UAS Gen mCh 9752 gH2Av Cy5 Ph3 Green Phall 40x1 Brain7 lobe2_crop3.			270.813			20211222 Sqh Gen Ubq gH2Av Ph3 Phall 60x Brain1 lobe1_crop7,		171.966							20230426 Sqh WorG4 UAS Gen ND mCh 9752 gH2Av Cy5 Ph3 Phall green 40x Brain3 lobe1_crop4.			140.814
		20211202 Sqh CTRL for UAS gH2Av Ph3 Phall 60x Brain2 lobe2_crop6.							177.157			20230413 Sqh WorG4 UAS Gen mCh 9752 gH2Av Cy5 Ph3 Green Phall 40x1 Brain7 lobe2_crop4.			233.908			20211222 Sqh Gen Ubq gH2Av Ph3 Phall 60x Brain1 lobe2_crop1,		457.694							20230426 Sqh WorG4 UAS Gen ND mCh 9752 gH2Av Cy5 Ph3 Phall green 40x Brain3 lobe2_crop1.			264.99
		20211202 Sqh CTRL for UAS gH2Av Ph3 Phall 60x Brain2 lobe2_crop7.							396.845			20230413 Sqh WorG4 UAS Gen mCh 9752 gH2Av Cy5 Ph3 Green Phall 40x1 Brain7 lobe2_crop5.			440.667			20211222 Sqh Gen Ubq gH2Av Ph3 Phall 60x Brain1 lobe2_crop2,		163.493							20230426 Sqh WorG4 UAS Gen ND mCh 9752 gH2Av Cy5 Ph3 Phall green 40x Brain3 lobe2_crop2.			2557.26
		20211202 Sqh CTRL for UAS gH2Av Ph3 Phall 60x Brain3 lobe1_crop1.							921.048			20230413 Sqh WorG4 UAS Gen mCh 9752 gH2Av Cy5 Ph3 Green Phall 40x1 Brain7 lobe2_crop6.			485.134			20211222 Sqh Gen Ubq gH2Av Ph3 Phall 60x Brain1 lobe2_crop3,		586.024							20230426 Sqh WorG4 UAS Gen ND mCh 9752 gH2Av Cy5 Ph3 Phall green 40x Brain3 lobe2_crop3.			1340.38
		20211202 Sqh CTRL for UAS gH2Av Ph3 Phall 60x Brain3 lobe1_crop2.							163.259			20230413 Sqh WorG4 UAS Gen mCh 9752 gH2Av Cy5 Ph3 Green Phall 40x1 Brain7 lobe2_crop7.			209.481			20211222 Sqh Gen Ubq gH2Av Ph3 Phall 60x Brain2 lobe1_crop2,		465.497							20230426 Sqh WorG4 UAS Gen ND mCh 9752 gH2Av Cy5 Ph3 Phall green 40x Brain3 lobe2_crop4.			1746.03
		20211202 Sqh CTRL for UAS gH2Av Ph3 Phall 60x Brain3 lobe1_crop4.							142.931			20230413 Sqh WorG4 UAS Gen mCh 9752 gH2Av Cy5 Ph3 Green Phall 40x1 Brain7 lobe2_crop8.			279.813			20211222 Sqh Gen Ubq gH2Av Ph3 Phall 60x Brain2 lobe2_crop1,		432.443							20230426 Sqh WorG4 UAS Gen ND mCh 9752 gH2Av Cy5 Ph3 Phall green 40x Brain3 lobe2_crop5.			1304.68
		20211202 Sqh CTRL for UAS gH2Av Ph3 Phall 60x Brain3 lobe1_crop5.							177.492			20230419 Sqh WorG4 UAS Gen mCh 9752 gH2Av Cy5 Ph3 green RFP 40x Brain1 lobe1_crop1.			6131.9			20211222 Sqh Gen Ubq gH2Av Ph3 Phall 60x Brain2 lobe2_crop2,		2923.02							20230426 Sqh WorG4 UAS Gen ND mCh 9752 gH2Av Cy5 Ph3 Phall green 40x Brain3 lobe2_crop6.			422.971
		20211202 Sqh CTRL for UAS gH2Av Ph3 Phall 60x Brain3 lobe1_crop8.							196.781			20230419 Sqh WorG4 UAS Gen mCh 9752 gH2Av Cy5 Ph3 green RFP 40x Brain1 lobe1_crop2.			1002.71			20211222 Sqh Gen Ubq gH2Av Ph3 Phall 60x Brain2 lobe2_crop3,		1444.11							20230426 Sqh WorG4 UAS Gen ND mCh 9752 gH2Av Cy5 Ph3 Phall green 40x Brain4 lobe1_crop1.			3130.42
		20211202 Sqh CTRL for UAS gH2Av Ph3 Phall 60x Brain3 lobe2_crop5.							272.5			20230419 Sqh WorG4 UAS Gen mCh 9752 gH2Av Cy5 Ph3 green RFP 40x Brain1 lobe1_crop3.			3620.4			20211222 Sqh Gen Ubq gH2Av Ph3 Phall 60x Brain2 lobe2_crop5,		2051.23							20230426 Sqh WorG4 UAS Gen ND mCh 9752 gH2Av Cy5 Ph3 Phall green 40x Brain4 lobe1_crop2.			8859.54
		20211202 Sqh CTRL for UAS gH2Av Ph3 Phall 60x Brain5 lobe1_crop2.							163.158			20230419 Sqh WorG4 UAS Gen mCh 9752 gH2Av Cy5 Ph3 green RFP 40x Brain1 lobe1_crop4.			513.116			20211222 Sqh Gen Ubq gH2Av Ph3 Phall 60x Brain4 lobe1_crop1,		773.864							20230426 Sqh WorG4 UAS Gen ND mCh 9752 gH2Av Cy5 Ph3 Phall green 40x Brain4 lobe1_crop3.			3538.49
		20211202 Sqh CTRL for UAS gH2Av Ph3 Phall 60x Brain5 lobe1_crop3.							181.678			20230419 Sqh WorG4 UAS Gen mCh 9752 gH2Av Cy5 Ph3 green RFP 40x Brain1 lobe2_crop1.			5165.94			20211222 Sqh Gen Ubq gH2Av Ph3 Phall 60x Brain4 lobe2_crop1,		703.939							20230426 Sqh WorG4 UAS Gen ND mCh 9752 gH2Av Cy5 Ph3 Phall green 40x Brain4 lobe1_crop4.			3277.06
		20211202 Sqh CTRL for UAS gH2Av Ph3 Phall 60x Brain5 lobe1_crop4.							204.417			20230419 Sqh WorG4 UAS Gen mCh 9752 gH2Av Cy5 Ph3 green RFP 40x Brain1 lobe2_crop2.			2662.08			20211222 Sqh Gen Ubq gH2Av Ph3 Phall 60x Brain5 lobe1_crop1,		1608.28							20230426 Sqh WorG4 UAS Gen ND mCh 9752 gH2Av Cy5 Ph3 Phall green 40x Brain4 lobe1_crop5.			607.42
		20211202 Sqh CTRL for UAS gH2Av Ph3 Phall 60x Brain6 lobe1_crop3.							334.488			20230419 Sqh WorG4 UAS Gen mCh 9752 gH2Av Cy5 Ph3 green RFP 40x Brain1 lobe2_crop3.			2243.64			20211222 Sqh Gen Ubq gH2Av Ph3 Phall 60x Brain5 lobe1_crop2,		5212.96							20230426 Sqh WorG4 UAS Gen ND mCh 9752 gH2Av Cy5 Ph3 Phall green 40x Brain4 lobe1_crop6.			669.659
		20211202 Sqh CTRL for UAS gH2Av Ph3 Phall 60x Brain6 lobe2_crop1.							321.026			20230419 Sqh WorG4 UAS Gen mCh 9752 gH2Av Cy5 Ph3 green RFP 40x Brain1 lobe2_crop4.			909.315			20211222 Sqh Gen Ubq gH2Av Ph3 Phall 60x Brain5 lobe1_crop3,		3449.47							20230426 Sqh WorG4 UAS Gen ND mCh 9752 gH2Av Cy5 Ph3 Phall green 40x Brain4 lobe1_crop7.			603.034
		20211202 Sqh CTRL for UAS gH2Av Ph3 Phall 60x Brain6 lobe2_crop2.							294.134			20230419 Sqh WorG4 UAS Gen mCh 9752 gH2Av Cy5 Ph3 green RFP 40x Brain1 lobe2_crop5.			450.725			20211222 Sqh Gen Ubq gH2Av Ph3 Phall 60x Brain5 lobe2_crop1,		6768.33							20230426 Sqh WorG4 UAS Gen ND mCh 9752 gH2Av Cy5 Ph3 Phall green 40x Brain5_crop10.			324.431
		20211202 Sqh CTRL for UAS gH2Av Ph3 Phall 60x Brain6 lobe2_crop3.							123.072			20230419 Sqh WorG4 UAS Gen mCh 9752 gH2Av Cy5 Ph3 green RFP 40x Brain1 lobe2_crop6.			284.274			20211222 Sqh Gen Ubq gH2Av Ph3 Phall 60x Brain7 lobe1_crop1,		2580.33							20230426 Sqh WorG4 UAS Gen ND mCh 9752 gH2Av Cy5 Ph3 Phall green 40x Brain5_crop11.			1062.23
		20211202 Sqh CTRL for UAS gH2Av Ph3 Phall 60x Brain8 lobe1_crop1.							1317.46			20230419 Sqh WorG4 UAS Gen mCh 9752 gH2Av Cy5 Ph3 green RFP 40x Brain3 lobe1_crop1.			2585.54			20211222 Sqh Gen Ubq gH2Av Ph3 Phall 60x Brain7 lobe1_crop2,		913.513							20230426 Sqh WorG4 UAS Gen ND mCh 9752 gH2Av Cy5 Ph3 Phall green 40x Brain5_crop12.			529.299
		20211202 Sqh CTRL for UAS gH2Av Ph3 Phall 60x Brain9 lobe1_crop1.							1305.6			20230419 Sqh WorG4 UAS Gen mCh 9752 gH2Av Cy5 Ph3 green RFP 40x Brain3 lobe1_crop2.			2659.43												20230426 Sqh WorG4 UAS Gen ND mCh 9752 gH2Av Cy5 Ph3 Phall green 40x Brain5_crop13.			219.539
		20211202 Sqh CTRL for UAS gH2Av Ph3 Phall 60x Brain9 lobe1_crop2.							449.657			20230419 Sqh WorG4 UAS Gen mCh 9752 gH2Av Cy5 Ph3 green RFP 40x Brain3 lobe2_crop1.			3122.63			20220704 SqhUbq-Gen gH2Av Ph3 Phall Brain1lobe1_crop1,		253.478							20230426 Sqh WorG4 UAS Gen ND mCh 9752 gH2Av Cy5 Ph3 Phall green 40x Brain5_crop1.			453.674
		20211202 Sqh CTRL for UAS gH2Av Ph3 Phall 60x Brain9 lobe1_crop7.							289.077			20230419 Sqh WorG4 UAS Gen mCh 9752 gH2Av Cy5 Ph3 green RFP 40x Brain3 lobe2_crop2.			592.598			20220704 SqhUbq-Gen gH2Av Ph3 Phall Brain1lobe1_crop2,		275.581							20230426 Sqh WorG4 UAS Gen ND mCh 9752 gH2Av Cy5 Ph3 Phall green 40x Brain5_crop2.			962.933
		20211202 Sqh CTRL for UAS gH2Av Ph3 Phall 60x Brain9 lobe1_crop8.							309.338			20230419 Sqh WorG4 UAS Gen mCh 9752 gH2Av Cy5 Ph3 green RFP 40x Brain3 lobe2_crop3.			271.191			20220704 SqhUbq-Gen gH2Av Ph3 Phall Brain1lobe1_crop3,		3860.75							20230426 Sqh WorG4 UAS Gen ND mCh 9752 gH2Av Cy5 Ph3 Phall green 40x Brain5_crop3.			514.023
		20211202 Sqh CTRL for UAS gH2Av Ph3 Phall 60x Brain10 lobe2_crop1.							3603.48			20230419 Sqh WorG4 UAS Gen mCh 9752 gH2Av Cy5 Ph3 green RFP 40x Brain3 lobe2_crop4.			263.629			20220704 SqhUbq-Gen gH2Av Ph3 Phall Brain1lobe1_crop4,		598.181							20230426 Sqh WorG4 UAS Gen ND mCh 9752 gH2Av Cy5 Ph3 Phall green 40x Brain5_crop4.			225.514
		20211202 Sqh CTRL for UAS gH2Av Ph3 Phall 60x Brain11 lobe1_crop1.							399.691			20230419 Sqh WorG4 UAS Gen mCh 9752 gH2Av Cy5 Ph3 green RFP 40x Brain4 lobe1_crop1.			1607.86			20220704 SqhUbq-Gen gH2Av Ph3 Phall Brain1lobe1_crop5,		474.606							20230426 Sqh WorG4 UAS Gen ND mCh 9752 gH2Av Cy5 Ph3 Phall green 40x Brain5_crop5.			1729.09
		20211202 Sqh CTRL for UAS gH2Av Ph3 Phall 60x Brain11 lobe1_crop3.							282.078			20230419 Sqh WorG4 UAS Gen mCh 9752 gH2Av Cy5 Ph3 green RFP 40x Brain4 lobe1_crop2.			4026.2			20220704 SqhUbq-Gen gH2Av Ph3 Phall Brain1lobe1_crop6,		3277.1							20230426 Sqh WorG4 UAS Gen ND mCh 9752 gH2Av Cy5 Ph3 Phall green 40x Brain5_crop6.			2042.18
		20211202 Sqh CTRL for UAS gH2Av Ph3 Phall 60x Brain11 lobe2_crop1.							1349.74			20230419 Sqh WorG4 UAS Gen mCh 9752 gH2Av Cy5 Ph3 green RFP 40x Brain4 lobe1_crop3.			331.616			20220704 SqhUbq-Gen gH2Av Ph3 Phall Brain1lobe1_crop7,		274.509							20230426 Sqh WorG4 UAS Gen ND mCh 9752 gH2Av Cy5 Ph3 Phall green 40x Brain5_crop7.			3398.51
		20211202 Sqh CTRL for UAS gH2Av Ph3 Phall 60x Brain11 lobe2_crop4.							243.432			20230419 Sqh WorG4 UAS Gen mCh 9752 gH2Av Cy5 Ph3 green RFP 40x Brain4 lobe2_crop1.			225.363			20220704 SqhUbq-Gen gH2Av Ph3 Phall Brain1lobe1_crop8,		810.3							20230426 Sqh WorG4 UAS Gen ND mCh 9752 gH2Av Cy5 Ph3 Phall green 40x Brain5_crop8.			1920.42
		20211202 Sqh CTRL for UAS gH2Av Ph3 Phall 60x Brain11 lobe2_crop7.							263.927			20230419 Sqh WorG4 UAS Gen mCh 9752 gH2Av Cy5 Ph3 green RFP 40x Brain4 lobe2_crop2.			199.801			20220704 SqhUbq-Gen gH2Av Ph3 Phall Brain1lobe1_crop9,		359.873							20230426 Sqh WorG4 UAS Gen ND mCh 9752 gH2Av Cy5 Ph3 Phall green 40x Brain5_crop9.			2278.2
		20211202 Sqh CTRL for UAS gH2Av Ph3 Phall 60x Brain12 lobe1_crop1.							2252.07			20230419 Sqh WorG4 UAS Gen mCh 9752 gH2Av Cy5 Ph3 green RFP 40x Brain4 lobe2_crop3.			404.972			20220704 SqhUbq-Gen gH2Av Ph3 Phall Brain1lobe2_crop1,		1321.14							20230426 Sqh WorG4 UAS Gen ND mCh 9752 gH2Av Cy5 Ph3 Phall green 40x Brain6 lobe1_crop1.			297.358
		20211202 Sqh CTRL for UAS gH2Av Ph3 Phall 60x Brain12 lobe1_crop4.							416.938			20230419 Sqh WorG4 UAS Gen mCh 9752 gH2Av Cy5 Ph3 green RFP 40x Brain5 lobe1_crop1.			2202.05			20220704 SqhUbq-Gen gH2Av Ph3 Phall Brain1lobe2_crop2,		797.172							20230426 Sqh WorG4 UAS Gen ND mCh 9752 gH2Av Cy5 Ph3 Phall green 40x Brain6 lobe1_crop2.			969.664
		20211202 Sqh CTRL for UAS gH2Av Ph3 Phall 60x Brain12 lobe1_crop5.							2093.83			20230419 Sqh WorG4 UAS Gen mCh 9752 gH2Av Cy5 Ph3 green RFP 40x Brain5 lobe1_crop2.			394.763			20220704 SqhUbq-Gen gH2Av Ph3 Phall Brain1lobe2_crop3,		1085.28							20230426 Sqh WorG4 UAS Gen ND mCh 9752 gH2Av Cy5 Ph3 Phall green 40x Brain6 lobe1_crop3.			988.192
		20211202 Sqh CTRL for UAS gH2Av Ph3 Phall 60x Brain12 lobe2_crop3.							1027.01			20230419 Sqh WorG4 UAS Gen mCh 9752 gH2Av Cy5 Ph3 green RFP 40x Brain5 lobe1_crop3.			248.201			20220704 SqhUbq-Gen gH2Av Ph3 Phall Brain1lobe2_crop4,		3368.39							20230426 Sqh WorG4 UAS Gen ND mCh 9752 gH2Av Cy5 Ph3 Phall green 40x Brain6 lobe1_crop4.			292.139
		20211202 Sqh CTRL gH2Av Ph3 Phall 60x Brain12 lobe2_crop1.							699.652			20230419 Sqh WorG4 UAS Gen mCh 9752 gH2Av Cy5 Ph3 green RFP 40x Brain5 lobe1_crop4.			304.391			20220704 SqhUbq-Gen gH2Av Ph3 Phall Brain1lobe2_crop5,		1816.21							20230426 Sqh WorG4 UAS Gen ND mCh 9752 gH2Av Cy5 Ph3 Phall green 40x Brain6 lobe1_crop5.			2859.68
		20211202 Sqh CTRL gH2Av Ph3 Phall 60x Brain12 lobe2_crop2.							148.859			20230419 Sqh WorG4 UAS Gen mCh 9752 gH2Av Cy5 Ph3 green RFP 40x Brain5 lobe2_crop1.			378.579			20220704 SqhUbq-Gen gH2Av Ph3 Phall Brain1lobe2_crop6,		305.286							20230426 Sqh WorG4 UAS Gen ND mCh 9752 gH2Av Cy5 Ph3 Phall green 40x Brain6 lobe2_crop1.			436.583
		20211202 Sqh CTRL gH2Av Ph3 Phall 60x Brain12 lobe2_crop4.							798.679			20230419 Sqh WorG4 UAS Gen mCh 9752 gH2Av Cy5 Ph3 green RFP 40x Brain5 lobe2_crop2.			229.9			20220704 SqhUbq-Gen gH2Av Ph3 Phall Brain3_crop1,		759.43							20230426 Sqh WorG4 UAS Gen ND mCh 9752 gH2Av Cy5 Ph3 Phall green 40x Brain6 lobe2_crop2.			4629.46
		20211202 Sqh CTRL gH2Av Ph3 Phall 60x Brain12 lobe2_crop5.							337.167			20230419 Sqh WorG4 UAS Gen mCh 9752 gH2Av Cy5 Ph3 green RFP 40x Brain6 lobe1_crop1.			3503.63			20220704 SqhUbq-Gen gH2Av Ph3 Phall Brain3_crop2,		3117.36							20230426 Sqh WorG4 UAS Gen ND mCh 9752 gH2Av Cy5 Ph3 Phall green 40x Brain6 lobe2_crop3.			322.163
		20211202 Sqh CTRL gH2Av Ph3 Phall 60x Brain12 lobe1_crop2.							273.337			20230419 Sqh WorG4 UAS Gen mCh 9752 gH2Av Cy5 Ph3 green RFP 40x Brain6 lobe1_crop2.			222.413			20220704 SqhUbq-Gen gH2Av Ph3 Phall Brain3_crop3,		165.871							20230426 Sqh WorG4 UAS Gen ND mCh 9752 gH2Av Cy5 Ph3 Phall green 40x Brain6 lobe2_crop4.			1030.77
		20211202 Sqh CTRL gH2Av Ph3 Phall 60x Brain10 lobe2_crop2.							500.594			20230419 Sqh WorG4 UAS Gen mCh 9752 gH2Av Cy5 Ph3 green RFP 40x Brain6 lobe1_crop3.			1627.3			20220704 SqhUbq-Gen gH2Av Ph3 Phall Brain3_crop7		779.323
		20211202 Sqh CTRL gH2Av Ph3 Phall 60x Brain10 lobe1_crop1.							789.202			20230419 Sqh WorG4 UAS Gen mCh 9752 gH2Av Cy5 Ph3 green RFP 40x Brain6 lobe2_crop1.			3706.84			20220704 SqhUbq-Gen gH2Av Ph3 Phall Brain3_crop9,		3353.19
		20211202 Sqh CTRL gH2Av Ph3 Phall 60x Brain10 lobe1_crop2.							263.023			20230419 Sqh WorG4 UAS Gen mCh 9752 gH2Av Cy5 Ph3 green RFP 40x Brain6 lobe2_crop2.			1976.46			20220704 SqhUbq-Gen gH2Av Ph3 Phall Brain3_crop11,		1516.08
		20211202 Sqh CTRL gH2Av Ph3 Phall 60x Brain10 lobe1_crop3.							722.19			20230419 Sqh WorG4 UAS Gen mCh 9752 gH2Av Cy5 Ph3 green RFP 40x Brain6 lobe2_crop3.			1260.82
		20211202 Sqh CTRL gH2Av Ph3 Phall 60x Brain1 lobe2_crop7.							465.598			20230419 Sqh WorG4 UAS Gen mCh 9752 gH2Av Cy5 Ph3 green RFP 40x Brain6 lobe2_crop4.			494.663			20220704 SqhUbq-Gen gH2Av Ph3 Phall Brain4lobe1_crop1,		1762.74
		20211202 Sqh CTRL gH2Av Ph3 Phall 60x Brain12 lobe1_crop3.							207.431			20230419 Sqh WorG4 UAS Gen mCh 9752 gH2Av Cy5 Ph3 green RFP 40x Brain7 lobe1_crop1.			853.353			20220704 SqhUbq-Gen gH2Av Ph3 Phall Brain4lobe1_crop2,		204.414
		20211202 Sqh CTRL gH2Av Ph3 Phall 60x Brain11 lobe2_crop6.							781.265			20230419 Sqh WorG4 UAS Gen mCh 9752 gH2Av Cy5 Ph3 green RFP 40x Brain7 lobe1_crop2.			176.358			20220704 SqhUbq-Gen gH2Av Ph3 Phall Brain4lobe1_crop3,		226.875
		20211202 Sqh CTRL gH2Av Ph3 Phall 60x Brain11 lobe2_crop5.							374.641			20230419 Sqh WorG4 UAS Gen mCh 9752 gH2Av Cy5 Ph3 green RFP 40x Brain7 lobe1_crop3.			252.285			20220704 SqhUbq-Gen gH2Av Ph3 Phall Brain4lobe1_crop4,		1940.99
		20211202 Sqh CTRL gH2Av Ph3 Phall 60x Brain11 lobe2_crop2.							781.265			20230419 Sqh WorG4 UAS Gen mCh 9752 gH2Av Cy5 Ph3 green RFP 40x Brain7 lobe1_crop4.			161.611			20220704 SqhUbq-Gen gH2Av Ph3 Phall Brain4lobe1_crop5,		244.269
		20211202 Sqh CTRL gH2Av Ph3 Phall 60x Brain11 lobe1_crop2.							374.641			20230419 Sqh WorG4 UAS Gen mCh 9752 gH2Av Cy5 Ph3 green RFP 40x Brain7 lobe2_crop1.			662.551			20220704 SqhUbq-Gen gH2Av Ph3 Phall Brain4lobe1_crop6,		1105.41
		20211202 Sqh CTRL gH2Av Ph3 Phall 60x Brain9 lobe2_crop2.							547.512			20230419 Sqh WorG4 UAS Gen mCh 9752 gH2Av Cy5 Ph3 green RFP 40x Brain7 lobe2_crop2.			599.026			20220704 SqhUbq-Gen gH2Av Ph3 Phall Brain4lobe1_crop8,		390.83
		20211202 Sqh CTRL gH2Av Ph3 Phall 60x Brain9 lobe2_crop3.							325.48			20230419 Sqh WorG4 UAS Gen mCh 9752 gH2Av Cy5 Ph3 green RFP 40x Brain7 lobe2_crop3.			312.104			20220704 SqhUbq-Gen gH2Av Ph3 Phall Brain4lobe1_crop9,		284.199
		20211202 Sqh CTRL gH2Av Ph3 Phall 60x Brain9 lobe2_crop4.							239.178			20230419 Sqh WorG4 UAS Gen mCh 9752 gH2Av Cy5 Ph3 green RFP 40x Brain7 lobe2_crop4.			396.578			20220704 SqhUbq-Gen gH2Av Ph3 Phall Brain4lobe2_crop1,		1799.19
		20211202 Sqh CTRL gH2Av Ph3 Phall 60x Brain9 lobe2_crop5.							242.226			20230419 Sqh WorG4 UAS Gen mCh 9752 gH2Av Cy5 Ph3 green RFP 40x Brain7 lobe2_crop5.			255.159			20220704 SqhUbq-Gen gH2Av Ph3 Phall Brain4lobe2_crop5,		373.436
		20211202 Sqh CTRL gH2Av Ph3 Phall 60x Brain9 lobe1_crop5.							950.418									20220704 SqhUbq-Gen gH2Av Ph3 Phall Brain4lobe2_crop6,		527.938
		20211202 Sqh CTRL gH2Av Ph3 Phall 60x Brain9 lobe1_crop6.							569.581			20220318 Sqh WorG4 UAS-Gen-mCh gH2Av Ph3 Phall 60x Brain6 lobe1-2.			8924.75			20220704 SqhUbq-Gen gH2Av Ph3 Phall Brain4lobe2_crop7,		560.381
		20211202 Sqh CTRL gH2Av Ph3 Phall 60x Brain8 lobe1_crop3.							246.713			20220318 Sqh WorG4 UAS-Gen-mCh gH2Av Ph3 Phall 60x Brain6 lobe1-3.			1601.64			20220704 SqhUbq-Gen gH2Av Ph3 Phall Brain4lobe2_crop8,		266.729
		20211202 Sqh CTRL gH2Av Ph3 Phall 60x Brain8 lobe1_crop4.							1608.18			20220318 Sqh WorG4 UAS-Gen-mCh gH2Av Ph3 Phall 60x Brain6 lobe1-4.			2633.47			20220704 SqhUbq-Gen gH2Av Ph3 Phall Brain5lobe1_crop9,		371.016
		20211202 Sqh CTRL gH2Av Ph3 Phall 60x Brain6 lobe1_crop4.							887.927			20220318 Sqh WorG4 UAS-Gen-mCh gH2Av Ph3 Phall 60x Brain6 lobe1-5.			977.812			20220704 SqhUbq-Gen gH2Av Ph3 Phall Brain5lobe1_crop10,		578.683
		20211202 Sqh CTRL gH2Av Ph3 Phall 60x Brain5 lobe1_crop1.							473.635			20220318 Sqh WorG4 UAS-Gen-mCh gH2Av Ph3 Phall 60x Brain6 lobe1-6.			564.357			20220704 SqhUbq-Gen gH2Av Ph3 Phall Brain5lobe1_crop11,		543.895
		20211202 Sqh CTRL gH2Av Ph3 Phall 60x Brain1 lobe2_crop3.							246.847			20220318 Sqh WorG4 UAS-Gen-mCh gH2Av Ph3 Phall 60x Brain6 lobe1-7.			122.469			20220704 SqhUbq-Gen gH2Av Ph3 Phall Brain5lobe1_crop1,		264.914
		20211202 Sqh CTRL gH2Av Ph3 Phall 60x Brain2 lobe1_crop6.							1701.91			20220318 Sqh WorG4 UAS-Gen-mCh gH2Av Ph3 Phall 60x Brain6 lobe1-8.			755.21			20220704 SqhUbq-Gen gH2Av Ph3 Phall Brain5lobe1_crop2,		366.857
		20220330 Sqh CTRL gH2Av Ph3 Phall 60x Brain8 lobe1_crop2.							712.545			20220318 Sqh WorG4 UAS-Gen-mCh gH2Av Ph3 Phall 60x Brain6 lobe1_crop2.			232.347			20220704 SqhUbq-Gen gH2Av Ph3 Phall Brain5lobe2_crop7,		1771.36
		20220330 Sqh CTRL gH2Av Ph3 Phall 60x Brain8 lobe1_crop4.							244.805			20220318 Sqh WorG4 UAS-Gen-mCh gH2Av Ph3 Phall 60x Brain6 lobe1_crop3.			388.271			20220704 SqhUbq-Gen gH2Av Ph3 Phall Brain5lobe2_crop3,		318.079
		20220330 Sqh CTRL gH2Av Ph3 Phall 60x Brain8 lobe2_crop2.							1990.25			20220318 Sqh WorG4 UAS-Gen-mCh gH2Av Ph3 Phall 60x Brain6 lobe1_crop4.			669.813			20220704 SqhUbq-Gen gH2Av Ph3 Phall Brain5lobe2_crop2,		327.305
		20220330 Sqh CTRL gH2Av Ph3 Phall 60x Brain11 lobe1_crop1.							252.741			20220318 Sqh WorG4 UAS-Gen-mCh gH2Av Ph3 Phall 60x Brain6 lobe1_crop5.			571.691			20220704 SqhUbq-Gen gH2Av Ph3 Phall Brain6lobe2_crop5,		2017.6
		20220330 Sqh CTRL gH2Av Ph3 Phall 60x Brain11 lobe2_crop1.							190.184			20220318 Sqh WorG4 UAS-Gen-mCh gH2Av Ph3 Phall 60x Brain6 lobe2-2.			1378.78			20220704 SqhUbq-Gen gH2Av Ph3 Phall Brain6lobe2_crop1,		373.209
		20220323 Ctrl Sqh for UAS-Gen-mCh gH2Avgreen Ph3 Phall Cy5 60x Brain4 lobe2_crop2.							282.815			20220318 Sqh WorG4 UAS-Gen-mCh gH2Av Ph3 Phall 60x Brain6 lobe2-4.			841.378			20220704 SqhUbq-Gen gH2Av Ph3 Phall Brain6lobe1_crop2,		262.343
		20220323 Ctrl Sqh for UAS-Gen-mCh gH2Avgreen Ph3 Phall Cy5 60x Brain4 lobe1_crop2.							171.363			20220318 Sqh WorG4 UAS-Gen-mCh gH2Av Ph3 Phall 60x Brain6 lobe2-5.			1693.74			20220704 SqhUbq-Gen gH2Av Ph3 Phall Brain6lobe1_crop1,		470.085
		20220330 Sqh CTRL gH2Av Ph3 Phall 60x Brain1 lobe2_crop3.							142.831			20220318 Sqh WorG4 UAS-Gen-mCh gH2Av Ph3 Phall 60x Brain6 lobe2-7.			1025.1			20220704 SqhUbq-Gen gH2Av Ph3 Phall Brain6lobe1_crop8,		855.016
		20220330 Sqh CTRL gH2Av Ph3 Phall 60x Brain2 lobe1_crop3.							348.085			20220318 Sqh WorG4 UAS-Gen-mCh gH2Av Ph3 Phall 60x Brain6 lobe2-9.			432.41			20220704 SqhUbq-Gen gH2Av Ph3 Phall Brain6lobe1_crop9,		232.623
		20211202 Sqh CTRL for UAS gH2Av Ph3 Phall 60x Brain1 lobe2_crop2.							479.596			20220318 Sqh WorG4 UAS-Gen-mCh gH2Av Ph3 Phall 60x Brain6 lobe2_crop10.			1239.06
		20211202 Sqh CTRL for UAS gH2Av Ph3 Phall 60x Brain1 lobe2_crop5.							698.949			20220318 Sqh WorG4 UAS-Gen-mCh gH2Av Ph3 Phall 60x Brain6 lobe2_crop12.			234.289
		20211202 Sqh CTRL for UAS gH2Av Ph3 Phall 60x Brain2 lobe1_crop3.							495.101			20220318 Sqh WorG4 UAS-Gen-mCh gH2Av Ph3 Phall 60x Brain6 lobe2_crop1.			396.778
		20211202 Sqh CTRL for UAS gH2Av Ph3 Phall 60x Brain2 lobe1_crop4.							1444.61			20220318 Sqh WorG4 UAS-Gen-mCh gH2Av Ph3 Phall 60x Brain6 lobe2_crop3.			197.753
		20211202 Sqh CTRL for UAS gH2Av Ph3 Phall 60x Brain2 lobe1_crop5.							630.33			20220318 Sqh WorG4 UAS-Gen-mCh gH2Av Ph3 Phall 60x Brain6 lobe2_crop5.			519.883
		20211202 Sqh CTRL for UAS gH2Av Ph3 Phall 60x Brain2 lobe1_crop7.							466.301			20220318 Sqh WorG4 UAS-Gen-mCh gH2Av Ph3 Phall 60x Brain6 lobe2_crop6.			103.615
		20211202 Sqh CTRL for UAS gH2Av Ph3 Phall 60x Brain3 lobe2_crop2.							577.551			20220318 Sqh WorG4 UAS-Gen-mCh gH2Av Ph3 Phall 60x Brain6 lobe2_crop7.			99.0605
		20211202 Sqh CTRL for UAS gH2Av Ph3 Phall 60x Brain3 lobe2_crop3.							663.618			20220318 Sqh WorG4 UAS-Gen-mCh gH2Av Ph3 Phall 60x Brain6 lobe2_crop8.			127.493
		20211202 Sqh CTRL for UAS gH2Av Ph3 Phall 60x Brain3 lobe2_crop4.							583.68			20220318 Sqh WorG4 UAS-Gen-mCh gH2Av Ph3 Phall 60x Brain6 lobe2_crop9.			301.066
		20211202 Sqh CTRL for UAS gH2Av Ph3 Phall 60x Brain3 lobe2_crop6.							301.736			20220330 Sqh UAS gen-mCh gH2Av Ph3 Phall 60x Brain2 lobe1_crop3.			820.045
		20211202 Sqh CTRL for UAS gH2Av Ph3 Phall 60x Brain5 lobe2_crop1.							428.961			20220330 Sqh UAS gen-mCh gH2Av Ph3 Phall 60x Brain2 lobe2_crop1.			842.751
		20211202 Sqh CTRL for UAS gH2Av Ph3 Phall 60x Brain5 lobe2_crop2.							89.4491			20220330 Sqh UAS gen-mCh gH2Av Ph3 Phall 60x Brain2 lobe2_crop2.			531.671
		20211202 Sqh CTRL for UAS gH2Av Ph3 Phall 60x Brain5 lobe2_crop3.							271.227			20220330 Sqh UAS gen-mCh gH2Av Ph3 Phall 60x Brain2 lobe2_crop6.			531.537
		20211202 Sqh CTRL for UAS gH2Av Ph3 Phall 60x Brain6 lobe1_crop1.							1044.02			20220404 Sqh WorG4 UAS-Gen-mCh gH2Av green Ph3 Phall cy5 60x Brain3 lobe1_crop2.			1149.34
		20211202 Sqh CTRL for UAS gH2Av Ph3 Phall 60x Brain6 lobe1_crop2.							450.762			20220404 Sqh WorG4 UAS-Gen-mCh gH2Av green Ph3 Phall cy5 60x Brain3 lobe1_crop3.			2112.18
		20211202 Sqh CTRL for UAS gH2Av Ph3 Phall 60x Brain8 lobe1_crop2.							388.305			20220404 Sqh WorG4 UAS-Gen-mCh gH2Av green Ph3 Phall cy5 60x Brain3 lobe1_crop4.			482.141
		20211202 Sqh CTRL for UAS gH2Av Ph3 Phall 60x Brain8 lobe2_crop1.							1249.44			20220404 Sqh WorG4 UAS-Gen-mCh gH2Av green Ph3 Phall cy5 60x Brain3 lobe1_crop5.			926.909
		20211202 Sqh CTRL for UAS gH2Av Ph3 Phall 60x Brain8 lobe2_crop2.							507.76			20220404 Sqh WorG4 UAS-Gen-mCh gH2Av green Ph3 Phall cy5 60x Brain3 lobe1_crop6.			935.582
		20211202 Sqh CTRL for UAS gH2Av Ph3 Phall 60x Brain9 lobe1_crop3.							1680.65			20220404 Sqh WorG4 UAS-Gen-mCh gH2Av green Ph3 Phall cy5 60x Brain3 lobe1_crop7.			707.489
		20211202 Sqh CTRL for UAS gH2Av Ph3 Phall 60x Brain9 lobe1_crop4.							621.288			20220404 Sqh WorG4 UAS-Gen-mCh gH2Av green Ph3 Phall cy5 60x Brain3 lobe1_crop9.			902.127
		20211202 Sqh CTRL for UAS gH2Av Ph3 Phall 60x Brain9 lobe2_crop1.							1655.19			20220404 Sqh WorG4 UAS-Gen-mCh gH2Av green Ph3 Phall cy5 60x Brain3 lobe2_crop1.			793.957
		20211202 Sqh CTRL for UAS gH2Av Ph3 Phall 60x Brain12 lobe1_crop6.							1025.63			20220404 Sqh WorG4 UAS-Gen-mCh gH2Av green Ph3 Phall cy5 60x Brain3 lobe2_crop2.			836.622
		20211202 Sqh CTRL for UAS gH2Av Ph3 Phall 60x Brain12 lobe1_crop7.							1299.11			20220404 Sqh WorG4 UAS-Gen-mCh gH2Av green Ph3 Phall cy5 60x Brain3 lobe2_crop3.			3290.83
		20211202 Sqh CTRL for UAS gH2Av Ph3 Phall 60x Brain12 lobe1_crop8.							1051.25			20220404 Sqh WorG4 UAS-Gen-mCh gH2Av green Ph3 Phall cy5 60x Brain3 lobe2_crop6.			504.981
		20211202 Sqh CTRL for UAS gH2Av Ph3 Phall 60x Brain12 lobe2_crop1.							1654.42			20220404 Sqh WorG4 UAS-Gen-mCh gH2Av green Ph3 Phall cy5 60x Brain3 lobe2_crop8.			787.226
		20211202 Sqh CTRL for UAS gH2Av Ph3 Phall 60x Brain12 lobe2_crop2.							1209.22			20220404 Sqh WorG4 UAS-Gen-mCh gH2Av green Ph3 Phall cy5 60x Brain3 lobe2_crop9.			931.564
		20211202 Sqh CTRL for UAS gH2Av Ph3 Phall 60x Brain12 lobe2_crop4.							327.288
		20211202 Sqh CTRL for UAS gH2Av Ph3 Phall 60x Brain12 lobe2_crop5.							402.873			20211022 Sqh ; WorG4 UAS-Gen_mCherry Ph3 Phall Cy5 gH2Avgreen 60x Brain4 lobe1_crop1.			807.286
		20211202 Sqh CTRL for UAS gH2Av Ph3 Phall 60x Brain12 lobe1_crop2.							2454.54			20211022 Sqh ; WorG4 UAS-Gen_mCherry Ph3 Phall Cy5 gH2Avgreen 60x Brain4 lobe1_crop2.			1612.66
		20211202 Sqh CTRL for UAS gH2Av Ph3 Phall 60x Brain10 lobe2_crop2.							3659.64			20211022 Sqh ; WorG4 UAS-Gen_mCherry Ph3 Phall Cy5 gH2Avgreen 60x Brain4 lobe1_crop3.			1020.85
		20211202 Sqh CTRL for UAS gH2Av Ph3 Phall 60x Brain10 lobe1_crop1.							2421.66			20211022 Sqh ; WorG4 UAS-Gen_mCherry Ph3 Phall Cy5 gH2Avgreen 60x Brain4 lobe1_crop4.			485.256
		20211202 Sqh CTRL for UAS gH2Av Ph3 Phall 60x Brain10 lobe1_crop2.							2277.92			20211022 Sqh ; WorG4 UAS-Gen_mCherry Ph3 Phall Cy5 gH2Avgreen 60x Brain4 lobe1_crop5.			1119.3
		20211202 Sqh CTRL for UAS gH2Av Ph3 Phall 60x Brain10 lobe1_crop3.							255.99			20211022 Sqh ; WorG4 UAS-Gen_mCherry Ph3 Phall Cy5 gH2Avgreen 60x Brain4 lobe2_crop1.			2076.12
		20211202 Sqh CTRL for UAS gH2Av Ph3 Phall 60x Brain1 lobe2_crop7.							775.304			20211022 Sqh ; WorG4 UAS-Gen_mCherry Ph3 Phall Cy5 gH2Avgreen 60x Brain4 lobe2_crop4.			464.258
		20211202 Sqh CTRL for UAS gH2Av Ph3 Phall 60x Brain12 lobe1_crop3.							1571.64			20211022 Sqh ; WorG4 UAS-Gen_mCherry Ph3 Phall Cy5 gH2Avgreen 60x Brain4 lobe2_crop5.			1444.82
		20211202 Sqh CTRL for UAS gH2Av Ph3 Phall 60x Brain11 lobe2_crop6.							156.662			20211022 Sqh ; WorG4 UAS-Gen_mCherry Ph3 Phall Cy5 gH2Avgreen 60x Brain4 lobe2_crop6.			684.482
		20211202 Sqh CTRL for UAS gH2Av Ph3 Phall 60x Brain11 lobe2_crop5.							160.278			20211210 Sqh WorG4 UAS-gen-mCherry gH2Av Ph3 Phall 60x Brain1 lobe1_crop1.			4302.23
		20211202 Sqh CTRL for UAS gH2Av Ph3 Phall 60x Brain11 lobe2_crop2.							1248.17			20211210 Sqh WorG4 UAS-gen-mCherry gH2Av Ph3 Phall 60x Brain1 lobe1_crop3.			461.177
		20211202 Sqh CTRL for UAS gH2Av Ph3 Phall 60x Brain11 lobe1_crop2.							1019			20211210 Sqh WorG4 UAS-gen-mCherry gH2Av Ph3 Phall 60x Brain1 lobe2_crop1.			2818.77
		20211202 Sqh CTRL for UAS gH2Av Ph3 Phall 60x Brain9 lobe2_crop2.							1385			20211210 Sqh WorG4 UAS-gen-mCherry gH2Av Ph3 Phall 60x Brain1 lobe2_crop2.			166.842
		20211202 Sqh CTRL for UAS gH2Av Ph3 Phall 60x Brain9 lobe2_crop3.							626.68			20211210 Sqh WorG4 UAS-gen-mCherry gH2Av Ph3 Phall 60x Brain3 lobe1_crop1.			1265.52
		20211202 Sqh CTRL for UAS gH2Av Ph3 Phall 60x Brain9 lobe2_crop4.							596.104			20211210 Sqh WorG4 UAS-gen-mCherry gH2Av Ph3 Phall 60x Brain3 lobe1_crop4.			192.528
		20211202 Sqh CTRL for UAS gH2Av Ph3 Phall 60x Brain9 lobe2_crop5.							384.99			20211210 Sqh WorG4 UAS-gen-mCherry gH2Av Ph3 Phall 60x Brain3 lobe1_crop5.			291.89
		20211202 Sqh CTRL for UAS gH2Av Ph3 Phall 60x Brain9 lobe1_crop5.							989.232			20211210 Sqh WorG4 UAS-gen-mCherry gH2Av Ph3 Phall 60x Brain3 lobe2_crop1.			357.294
		20211202 Sqh CTRL for UAS gH2Av Ph3 Phall 60x Brain9 lobe1_crop6.							767.434			20211210 Sqh WorG4 UAS-gen-mCherry gH2Av Ph3 Phall 60x Brain4 lobe1_crop1.			412.685
		20211202 Sqh CTRL for UAS gH2Av Ph3 Phall 60x Brain8 lobe1_crop3.							507.358			20211210 Sqh WorG4 UAS-gen-mCherry gH2Av Ph3 Phall 60x Brain5 lobe1_crop1.			331.139
		20211202 Sqh CTRL for UAS gH2Av Ph3 Phall 60x Brain8 lobe1_crop4.							601.128			20211210 Sqh WorG4 UAS-gen-mCherry gH2Av Ph3 Phall 60x Brain5 lobe1_crop2.			261.549
		20211202 Sqh CTRL for UAS gH2Av Ph3 Phall 60x Brain6 lobe1_crop4.							373.704			20211210 Sqh WorG4 UAS-gen-mCherry gH2Av Ph3 Phall 60x Brain5 lobe1_crop3.			230.203
		20211202 Sqh CTRL for UAS gH2Av Ph3 Phall 60x Brain5 lobe1_crop1.							477.988			20211210 Sqh WorG4 UAS-gen-mCherry gH2Av Ph3 Phall 60x Brain7 lobe1_crop2.			496.977
		20211202 Sqh CTRL for UAS gH2Av Ph3 Phall 60x Brain1 lobe2_crop3.							1175.63			20211210 Sqh WorG4 UAS-gen-mCherry gH2Av Ph3 Phall 60x Brain7 lobe1_crop4.			193.566
		20211202 Sqh CTRL for UAS gH2Av Ph3 Phall 60x Brain2 lobe1_crop6.							1381.22			20211210 Sqh WorG4 UAS-gen-mCherry gH2Av Ph3 Phall 60x Brain7 lobe1_crop5.			70.3269
		20220207 Sqh CTRL gH2Av Ph3 Phall 60x Brain2 lobe1_crop5.							633.11			20211210 Sqh WorG4 UAS-gen-mCherry gH2Av Ph3 Phall 60x Brain7 lobe1_crop6.			169.153
		20220207 Sqh CTRL gH2Av Ph3 Phall 60x Brain2 lobe2_crop1.							589.875			20211210 Sqh WorG4 UAS-gen-mCherry gH2Av Ph3 Phall 60x Brain7 lobe2_crop3.			201.403
		20220207 Sqh CTRL gH2Av Ph3 Phall 60x Brain1 lobe2_crop2.							324.408			20211210 Sqh WorG4 UAS-gen-mCherry gH2Av Ph3 Phall 60x Brain7 lobe2_crop4.			238.14
		20220207 Sqh CTRL gH2Av Ph3 Phall 60x Brain2 lobe1_crop1.							615.729			20211210 Sqh WorG4 UAS-gen-mCherry gH2Av Ph3 Phall 60x Brain7 lobe2_crop5.			473.032
		20220207 Sqh CTRL gH2Av Ph3 Phall 60x Brain2 lobe2_crop4.							197.083			20211210 Sqh WorG4 UAS-gen-mCherry gH2Av Ph3 Phall 60x Brain8 lobe1_crop1.			3007.11
		20220207 Sqh CTRL gH2Av Ph3 Phall 60x Brain8 lobe1_crop2.							177.358			20211210 Sqh WorG4 UAS-gen-mCherry gH2Av Ph3 Phall 60x Brain8 lobe1_crop2.			5038.65
		20220207 Sqh CTRL gH2Av Ph3 Phall 60x Brain8 lobe2_crop4.							314.428			20211210 Sqh WorG4 UAS-gen-mCherry gH2Av Ph3 Phall 60x Brain8 lobe1_crop5.			1146.8
		20220330 Sqh CTRL gH2Av Ph3 Phall 60x Brain1 lobe2_crop4.							254.65			20211210 Sqh WorG4 UAS-gen-mCherry gH2Av Ph3 Phall 60x Brain8 lobe1_crop6.			1350.54
		20220207 Sqh CTRL gH2Av Ph3 Phall 60x Brain1 lobe1_crop2.							241.757			20211210 Sqh WorG4 UAS-gen-mCherry gH2Av Ph3 Phall 60x Brain8 lobe2_crop3.			1944.07
		20220207 Sqh CTRL gH2Av Ph3 Phall 60x Brain2 lobe1_crop4.							356.792			20211210 Sqh WorG4 UAS-gen-mCherry gH2Av Ph3 Phall 60x Brain8 lobe2_crop4.			3071.58
		20220224 Sqh CTRL for UAS gH2Av Ph3 Phall 60x Brain1 lobe1_crop2.							349.223			20211210 Sqh WorG4 UAS-gen-mCherry gH2Av Ph3 Phall 60x Brain8 lobe2_crop5.			3327.7
		20220224 Sqh CTRL for UAS gH2Av Ph3 Phall 60x Brain1 lobe1_crop3.							605.347			20211210 Sqh WorG4 UAS-gen-mCherry gH2Av Ph3 Phall 60x Brain4 lobe2_crop3.			1013.38
		20220224 Sqh CTRL for UAS gH2Av Ph3 Phall 60x Brain1 lobe1_crop6.							678.052			20211022 Sqh ; WorG4 UAS-Gen_mCherry Ph3 Phall Cy5 gH2Avgreen 60x Brain4 lobe2_crop7.			1224.89
		20220224 Sqh CTRL for UAS gH2Av Ph3 Phall 60x Brain1 lobe2_crop3.							444.7			20211210 Sqh WorG4 UAS-gen-mCherry gH2Av Ph3 Phall 60x Brain3 lobe1_crop2.			399.256
		20220224 Sqh CTRL for UAS gH2Av Ph3 Phall 60x Brain2 lobe1_crop1.							355.084
		20220224 Sqh CTRL for UAS gH2Av Ph3 Phall 60x Brain2 lobe1_crop3.							221.128			20220207 Sqh UAS-gen-mCh gH2Av Ph3 Phall 60x Brain3 lobe1_crop2.			314.663
		20220224 Sqh CTRL for UAS gH2Av Ph3 Phall 60x Brain2 lobe1_crop4.							246.814			20220207 Sqh UAS-gen-mCh gH2Av Ph3 Phall 60x Brain3 lobe1_crop3.			438.706
		20220224 Sqh CTRL for UAS gH2Av Ph3 Phall 60x Brain2 lobe2_crop1.							2462.14			20220207 Sqh UAS-gen-mCh gH2Av Ph3 Phall 60x Brain3 lobe1_crop5.			663.451
		20220224 Sqh CTRL for UAS gH2Av Ph3 Phall 60x Brain2 lobe2_crop3.							294.201			20220207 Sqh UAS-gen-mCh gH2Av Ph3 Phall 60x Brain3 lobe1_crop6.			983.304
		20220224 Sqh CTRL for UAS gH2Av Ph3 Phall 60x Brain2 lobe2_crop4.							250.029			20220207 Sqh UAS-gen-mCh gH2Av Ph3 Phall 60x Brain3 lobe2_crop2.			410.944
		20220224 Sqh CTRL for UAS gH2Av Ph3 Phall 60x Brain2 lobe2_crop5.							404.681			20220207 Sqh UAS-gen-mCh gH2Av Ph3 Phall 60x Brain3 lobe2_crop3.			257.631
		20220224 Sqh CTRL for UAS gH2Av Ph3 Phall 60x Brain3 lobe1_crop3.							185.06			220220214 Sqh UAS-Gen-mCh Ph3cy5 gH2Avgreen Phall 60x Brain2 lobe1_crop3.			429.028
		20220224 Sqh CTRL for UAS gH2Av Ph3 Phall 60x Brain3 lobe2_crop2.							172.87			220220214 Sqh UAS-Gen-mCh Ph3cy5 gH2Avgreen Phall 60x Brain2 lobe2_crop2.			1150.21
		20220224 Sqh CTRL for UAS gH2Av Ph3 Phall 60x Brain4 lobe2_crop2.							146.749			220220214 Sqh UAS-Gen-mCh Ph3cy5 gH2Avgreen Phall 60x Brain3 lobe1_crop1.			1737.68
		20220224 Sqh CTRL for UAS gH2Av Ph3 Phall 60x Brain4 lobe2_crop3.							280.336			220220214 Sqh UAS-Gen-mCh Ph3cy5 gH2Avgreen Phall 60x Brain3 lobe2_crop1.			2621.89
		20220224 Sqh CTRL for UAS gH2Av Ph3 Phall 60x Brain5 lobe1_crop1.							345.406			220220214 Sqh UAS-Gen-mCh Ph3cy5 gH2Avgreen Phall 60x Brain4 lobe1_crop1.			5356.5
		20220224 Sqh CTRL for UAS gH2Av Ph3 Phall 60x Brain5 lobe1_crop2.							99.2279			220220214 Sqh UAS-Gen-mCh Ph3cy5 gH2Avgreen Phall 60x Brain4 lobe1_crop2.			3712.02
		20220224 Sqh CTRL for UAS gH2Av Ph3 Phall 60x Brain8 lobe1_crop1.							2560.37			220220214 Sqh UAS-Gen-mCh Ph3cy5 gH2Avgreen Phall 60x Brain4 lobe1_crop3.			2838.49
		20220224 Sqh CTRL for UAS gH2Av Ph3 Phall 60x Brain8 lobe2_crop4.							2679.69			220220214 Sqh UAS-Gen-mCh Ph3cy5 gH2Avgreen Phall 60x Brain4 lobe1_crop4.			3756.46
		20220224 Sqh CTRL for UAS gH2Av Ph3 Phall 60x Brain9 lobe2_crop2.							580.297			220220214 Sqh UAS-Gen-mCh Ph3cy5 gH2Avgreen Phall 60x Brain4 lobe1_crop5.			1429.48
		20220224 Sqh CTRL for UAS gH2Av Ph3 Phall 60x1 Brain2 lobe1_crop4.							1324.02			220220214 Sqh UAS-Gen-mCh Ph3cy5 gH2Avgreen Phall 60x Brain4 lobe2_crop1.			1553.49
		20220224 Sqh CTRL for UAS gH2Av Ph3 Phall 60x1 Brain6 lobe2_crop3.							994.724			220220214 Sqh UAS-Gen-mCh Ph3cy5 gH2Avgreen Phall 60x Brain3 lobe2_crop2.			2648.08
		20220224 Sqh CTRL for UAS gH2Av Ph3 Phall 60x1 Brain7 lobe1_crop2.							1088.43			220220214 Sqh UAS-Gen-mCh Ph3cy5 gH2Avgreen Phall 60x Brain4 lobe1_crop7.			1026.97
		20220224 Sqh CTRL for UAS gH2Av Ph3 Phall 60x1 Brain7 lobe1_crop2.							1088.43
		20220224 Sqh CTRL for UAS gH2Av Ph3 Phall 60x1 Brain7 lobe2_crop3.							669.01			20211022 Sqh ; WorG4 UAS-Gen_mCherry Ph3 Phall Cy5 gH2Avgreen 60x Brain4 lobe2_crop2.			1092.58
		20220224 Sqh CTRL for UAS gH2Av Ph3 Phall 60x1 Brain7 lobe2_crop4.							539.709			20211022 Sqh ; WorG4 UAS-Gen_mCherry Ph3 Phall Cy5 gH2Avgreen 60x Brain4 lobe2_crop3.			831.398
		20220224 Sqh CTRL for UAS gH2Av Ph3 Phall 60x1 Brain8_crop1.							805.678			20211210 Sqh WorG4 UAS-gen-mCherry gH2Av Ph3 Phall 60x Brain1 lobe1_crop4.			427.788
		20220224 Sqh CTRL for UAS gH2Av Ph3 Phall 60x1 Brain8_crop2.							454.278			20211210 Sqh WorG4 UAS-gen-mCherry gH2Av Ph3 Phall 60x Brain1 lobe1_crop5.			424.707
		20220224 Sqh CTRL for UAS gH2Av Ph3 Phall 60x1 Brain8_crop3.							549.755			20211210 Sqh WorG4 UAS-gen-mCherry gH2Av Ph3 Phall 60x Brain3 lobe1_crop3.			626.144
		20220224 Sqh CTRL for UAS gH2Av Ph3 Phall 60x Brain1 lobe1_crop1.							260.812			20211210 Sqh WorG4 UAS-gen-mCherry gH2Av Ph3 Phall 60x Brain3 lobe2_crop4.			262.353
		20220224 Sqh CTRL for UAS gH2Av Ph3 Phall 60x Brain1 lobe2_crop1.							1927.16			20211210 Sqh WorG4 UAS-gen-mCherry gH2Av Ph3 Phall 60x Brain3 lobe2_crop4.			262.353
		20220224 Sqh CTRL for UAS gH2Av Ph3 Phall 60x Brain1 lobe2_crop4.							220.056			20211210 Sqh WorG4 UAS-gen-mCherry gH2Av Ph3 Phall 60x Brain7 lobe2_crop2.			524.036
		20220224 Sqh CTRL for UAS gH2Av Ph3 Phall 60x Brain3 lobe1_crop1.							317.945			20211210 Sqh WorG4 UAS-gen-mCherry gH2Av Ph3 Phall 60x Brain1 lobe1_crop6.			621.187
		20220224 Sqh CTRL for UAS gH2Av Ph3 Phall 60x Brain3 lobe2_crop1.							567.237			20211210 Sqh WorG4 UAS-gen-mCherry gH2Av Ph3 Phall 60x Brain5 lobe2_crop3.			304.214
		20220224 Sqh CTRL for UAS gH2Av Ph3 Phall 60x Brain4 lobe1_crop2.							3050.11			20211210 Sqh WorG4 UAS-gen-mCherry gH2Av Ph3 Phall 60x Brain1 lobe1_crop2.			1217.33
		20220224 Sqh CTRL for UAS gH2Av Ph3 Phall 60x Brain4 lobe1_crop4.							429.999			20211210 Sqh WorG4 UAS-gen-mCherry gH2Av Ph3 Phall 60x Brain1 lobe2_crop4.			247.35
		20220224 Sqh CTRL for UAS gH2Av Ph3 Phall 60x Brain4 lobe2_crop4.							601.395			20211210 Sqh WorG4 UAS-gen-mCherry gH2Av Ph3 Phall 60x Brain1 lobe2_crop3.			270.792
		20220224 Sqh CTRL for UAS gH2Av Ph3 Phall 60x Brain8 lobe2_crop1.							2978.58			20211210 Sqh WorG4 UAS-gen-mCherry gH2Av Ph3 Phall 60x Brain3 lobe1_crop6.			792.316
		20220224 Sqh CTRL for UAS gH2Av Ph3 Phall 60x Brain9 lobe1_crop2.							1638.25			20211210 Sqh WorG4 UAS-gen-mCherry gH2Av Ph3 Phall 60x Brain3 lobe2_crop3.			298.621
		20220224 Sqh CTRL for UAS gH2Av Ph3 Phall 60x Brain9 lobe1_crop4.							457.728			20211210 Sqh WorG4 UAS-gen-mCherry gH2Av Ph3 Phall 60x Brain3 lobe2_crop2.			784.815
		20220224 Sqh CTRL for UAS gH2Av Ph3 Phall 60x Brain9 lobe1_crop6.							841.143			20211210 Sqh WorG4 UAS-gen-mCherry gH2Av Ph3 Phall 60x Brain4 lobe1_crop2.			9287.91
		20220224 Sqh CTRL for UAS gH2Av Ph3 Phall 60x Brain9 lobe2_crop1.							2408.5			20211210 Sqh WorG4 UAS-gen-mCherry gH2Av Ph3 Phall 60x Brain4 lobe1_crop3.			896.065
		20220224 Sqh CTRL for UAS gH2Av Ph3 Phall 60x Brain9 lobe2_crop4.							2325.54			20211210 Sqh WorG4 UAS-gen-mCherry gH2Av Ph3 Phall 60x Brain4 lobe1_crop4.			425.109
		20220224 Sqh CTRL for UAS gH2Av Ph3 Phall 60x1 Brain2 lobe1_crop1.							10770.3			20211210 Sqh WorG4 UAS-gen-mCherry gH2Av Ph3 Phall 60x Brain4 lobe2_crop1.			5447.29
		20220224 Sqh CTRL for UAS gH2Av Ph3 Phall 60x1 Brain2 lobe1_crop5.							3968.45			20211210 Sqh WorG4 UAS-gen-mCherry gH2Av Ph3 Phall 60x Brain4 lobe2_crop2.			2518.91
		20220224 Sqh CTRL for UAS gH2Av Ph3 Phall 60x1 Brain2 lobe2-1_crop2.							1358.21			20211210 Sqh WorG4 UAS-gen-mCherry gH2Av Ph3 Phall 60x Brain4 lobe2_crop4.			1353.49
		20220224 Sqh CTRL for UAS gH2Av Ph3 Phall 60x1 Brain2 lobe2-1_crop3.							3974.31			20211210 Sqh WorG4 UAS-gen-mCherry gH2Av Ph3 Phall 60x Brain5 lobe1_crop4.			381.507
		20220224 Sqh CTRL for UAS gH2Av Ph3 Phall 60x1 Brain2 lobe2-2_crop2.							6803.39			20211210 Sqh WorG4 UAS-gen-mCherry gH2Av Ph3 Phall 60x Brain5 lobe2_crop1.			1426.16
		20220224 Sqh CTRL for UAS gH2Av Ph3 Phall 60x1 Brain2 lobe2-2_crop3.							8567.99			20211210 Sqh WorG4 UAS-gen-mCherry gH2Av Ph3 Phall 60x Brain5 lobe2_crop2.			316.036
		20220224 Sqh CTRL for UAS gH2Av Ph3 Phall 60x1 Brain6 lobe1_crop1.							1773.34			20211210 Sqh WorG4 UAS-gen-mCherry gH2Av Ph3 Phall 60x Brain5 lobe2_crop4.			261.047
		20220224 Sqh CTRL for UAS gH2Av Ph3 Phall 60x1 Brain6 lobe1_crop2.							10475.5			20211210 Sqh WorG4 UAS-gen-mCherry gH2Av Ph3 Phall 60x Brain5 lobe2_crop5.			160.915
		20220224 Sqh CTRL for UAS gH2Av Ph3 Phall 60x1 Brain6 lobe1_crop5.							5971.89			20211210 Sqh WorG4 UAS-gen-mCherry gH2Av Ph3 Phall 60x Brain7 lobe1_crop3.			3965.87
		20220224 Sqh CTRL for UAS gH2Av Ph3 Phall 60x1 Brain6 lobe2_crop1.							3878.86			20211210 Sqh WorG4 UAS-gen-mCherry gH2Av Ph3 Phall 60x Brain7 lobe1_crop7.			299.927
		20220224 Sqh CTRL for UAS gH2Av Ph3 Phall 60x1 Brain6 lobe2_crop2.							1244.05			20211210 Sqh WorG4 UAS-gen-mCherry gH2Av Ph3 Phall 60x Brain7 lobe2_crop1.			380.335
		20220224 Sqh CTRL for UAS gH2Av Ph3 Phall 60x1 Brain6 lobe2_crop4.							2150.46			20211210 Sqh WorG4 UAS-gen-mCherry gH2Av Ph3 Phall 60x Brain7 lobe2_crop6.			1101.89
		20220224 Sqh CTRL for UAS gH2Av Ph3 Phall 60x1 Brain6 lobe2_crop6.							3924.68			20211210 Sqh WorG4 UAS-gen-mCherry gH2Av Ph3 Phall 60x Brain7 lobe2_crop7.			632.507
		20220224 Sqh CTRL for UAS gH2Av Ph3 Phall 60x1 Brain7 lobe1_crop1.							4045.04			20211210 Sqh WorG4 UAS-gen-mCherry gH2Av Ph3 Phall 60x Brain8 lobe1_crop3.			2774.7
		20220224 Sqh CTRL for UAS gH2Av Ph3 Phall 60x1 Brain7 lobe1_crop3.							1296.53			20211210 Sqh WorG4 UAS-gen-mCherry gH2Av Ph3 Phall 60x Brain8 lobe1_crop4.			2321.69
		20220224 Sqh CTRL for UAS gH2Av Ph3 Phall 60x1 Brain7 lobe1_crop4.							1380.28			20211210 Sqh WorG4 UAS-gen-mCherry gH2Av Ph3 Phall 60x Brain8 lobe2_crop1.			3286.88
		20220224 Sqh CTRL for UAS gH2Av Ph3 Phall 60x1 Brain7 lobe1_crop5.							2690.07			20211210 Sqh WorG4 UAS-gen-mCherry gH2Av Ph3 Phall 60x Brain8 lobe2_crop2.			4786.65
		20220224 Sqh CTRL for UAS gH2Av Ph3 Phall 60x1 Brain7 lobe2_crop1.							1070.68			20211210 Sqh WorG4 UAS-gen-mCherry gH2Av Ph3 Phall 60x Brain7 lobe1_crop1.			3390.66
		20211202 Sqh CTRL gH2Av Ph3 Phall 60x Brain8 lobe1_crop3.							246.713			20220207 Sqh UAS-gen-mCh gH2Av Ph3 Phall 60x Brain3 lobe1_crop4.			378.359
		20211202 Sqh CTRL gH2Av Ph3 Phall 60x Brain8 lobe1_crop4.							1608.18			20220207 Sqh UAS-gen-mCh gH2Av Ph3 Phall 60x Brain3 lobe2_crop1.			459.67
		20211202 Sqh CTRL gH2Av Ph3 Phall 60x Brain6 lobe1_crop4.							887.927			220220214 Sqh UAS-Gen-mCh Ph3cy5 gH2Avgreen Phall 60x Brain2 lobe1_crop4.			1116.52
		20211202 Sqh CTRL gH2Av Ph3 Phall 60x Brain5 lobe1_crop1.							473.635			220220214 Sqh UAS-Gen-mCh Ph3cy5 gH2Avgreen Phall 60x Brain2 lobe1_crop5.			454.379
		20211202 Sqh CTRL gH2Av Ph3 Phall 60x Brain1 lobe2_crop3.							246.847			220220214 Sqh UAS-Gen-mCh Ph3cy5 gH2Avgreen Phall 60x Brain2 lobe2_crop3.			1848.63
		20211202 Sqh CTRL gH2Av Ph3 Phall 60x Brain2 lobe1_crop6.							1701.91			220220214 Sqh UAS-Gen-mCh Ph3cy5 gH2Avgreen Phall 60x Brain3 lobe1_crop5.			904.303
		20220330 Sqh CTRL gH2Av Ph3 Phall 60x Brain8 lobe1_crop2.							712.545			220220214 Sqh UAS-Gen-mCh Ph3cy5 gH2Avgreen Phall 60x Brain3 lobe2_crop4.			1068.13
		20220330 Sqh CTRL gH2Av Ph3 Phall 60x Brain8 lobe1_crop4.							244.805			220220214 Sqh UAS-Gen-mCh Ph3cy5 gH2Avgreen Phall 60x Brain4 lobe2_crop2.			3059.32
		20220330 Sqh CTRL gH2Av Ph3 Phall 60x Brain8 lobe2_crop2.							1990.25			220220214 Sqh UAS-Gen-mCh Ph3cy5 gH2Avgreen Phall 60x Brain2 lobe1_crop1.			4610.67
		20220330 Sqh CTRL gH2Av Ph3 Phall 60x Brain11 lobe1_crop1.							252.741			220220214 Sqh UAS-Gen-mCh Ph3cy5 gH2Avgreen Phall 60x Brain2 lobe1_crop2.			1394.98
		20220330 Sqh CTRL gH2Av Ph3 Phall 60x Brain11 lobe2_crop1.							190.184			220220214 Sqh UAS-Gen-mCh Ph3cy5 gH2Avgreen Phall 60x Brain2 lobe1_crop6.			1186.25
		20220323 Ctrl Sqh for UAS-Gen-mCh gH2Avgreen Ph3 Phall Cy5 60x Brain4 lobe2_crop2.							282.815			220220214 Sqh UAS-Gen-mCh Ph3cy5 gH2Avgreen Phall 60x Brain2 lobe2_crop1.			2503.57
		20220323 Ctrl Sqh for UAS-Gen-mCh gH2Avgreen Ph3 Phall Cy5 60x Brain4 lobe1_crop2.							171.363			220220214 Sqh UAS-Gen-mCh Ph3cy5 gH2Avgreen Phall 60x Brain2 lobe2_crop4.			392.592
		20220330 Sqh CTRL gH2Av Ph3 Phall 60x Brain1 lobe2_crop3.							142.831			220220214 Sqh UAS-Gen-mCh Ph3cy5 gH2Avgreen Phall 60x Brain3 lobe1_crop2.			1188.63
		20220330 Sqh CTRL gH2Av Ph3 Phall 60x Brain2 lobe1_crop3.							348.085			220220214 Sqh UAS-Gen-mCh Ph3cy5 gH2Avgreen Phall 60x Brain3 lobe1_crop3.			1090.03
		20211202 Sqh CTRL for UAS gH2Av Ph3 Phall 60x Brain1 lobe2_crop2.							479.596			220220214 Sqh UAS-Gen-mCh Ph3cy5 gH2Avgreen Phall 60x Brain3 lobe2_crop3.			2026.55
		20211202 Sqh CTRL for UAS gH2Av Ph3 Phall 60x Brain1 lobe2_crop5.							698.949			220220214 Sqh UAS-Gen-mCh Ph3cy5 gH2Avgreen Phall 60x Brain4 lobe1_crop6.			1365.01
		20211202 Sqh CTRL for UAS gH2Av Ph3 Phall 60x Brain2 lobe1_crop3.							495.101
		20211202 Sqh CTRL for UAS gH2Av Ph3 Phall 60x Brain2 lobe1_crop4.							1444.61
		20211202 Sqh CTRL for UAS gH2Av Ph3 Phall 60x Brain2 lobe1_crop5.							630.33
		20211202 Sqh CTRL for UAS gH2Av Ph3 Phall 60x Brain2 lobe1_crop7.							466.301
												20220318 Sqh WorG4 UAS-Gen-mCh gH2Av Ph3 Phall 60x Brain6 lobe2-3.			2667.77
												20220318 Sqh WorG4 UAS-Gen-mCh gH2Av Ph3 Phall 60x Brain6 lobe2-6.			976.707
												20220318 Sqh WorG4 UAS-Gen-mCh gH2Av Ph3 Phall 60x Brain6 lobe2-8.			2263.55
												20220318 Sqh WorG4 UAS-Gen-mCh gH2Av Ph3 Phall 60x Brain6 lobe2_crop11.			442.859
												20220318 Sqh WorG4 UAS-Gen-mCh gH2Av Ph3 Phall 60x Brain6 lobe2_crop2.			99.1609
												20220318 Sqh WorG4 UAS-Gen-mCh gH2Av Ph3 Phall 60x Brain6 lobe2_crop4.			291.12
												20220330 Sqh UAS gen-mCh gH2Av Ph3 Phall 60x Brain2 lobe1_crop1.			478.156
												20220330 Sqh UAS gen-mCh gH2Av Ph3 Phall 60x Brain2 lobe1_crop2.			653.906
												20220330 Sqh UAS gen-mCh gH2Av Ph3 Phall 60x Brain2 lobe1_crop4.			418.278
												20220330 Sqh UAS gen-mCh gH2Av Ph3 Phall 60x Brain2 lobe1_crop5.			195.006
												20220330 Sqh UAS gen-mCh gH2Av Ph3 Phall 60x Brain2 lobe2_crop4.			816.897
												20220330 Sqh UAS gen-mCh gH2Av Ph3 Phall 60x Brain2 lobe2_crop5.			470.956
												20220330 Sqh UAS gen-mCh gH2Av Ph3 Phall 60x Brain2 lobe2_crop7.			460.306
												20220404 Sqh WorG4 UAS-Gen-mCh gH2Av green Ph3 Phall cy5 60x Brain3 lobe1_crop1.			2019.82
												20220404 Sqh WorG4 UAS-Gen-mCh gH2Av green Ph3 Phall cy5 60x Brain3 lobe1_crop8.			415.163
												20220404 Sqh WorG4 UAS-Gen-mCh gH2Av green Ph3 Phall cy5 60x Brain3 lobe2_crop10.			477.453
												20220404 Sqh WorG4 UAS-Gen-mCh gH2Av green Ph3 Phall cy5 60x Brain3 lobe2_crop4.			1127.84
												20220404 Sqh WorG4 UAS-Gen-mCh gH2Av green Ph3 Phall cy5 60x Brain3 lobe2_crop5.			921.651
												20220404 Sqh WorG4 UAS-Gen-mCh gH2Av green Ph3 Phall cy5 60x Brain3 lobe2_crop7.			1143.08

## Sheet: Fig4E
					PolyploidWG4																PolyploidRad51												PolyploidGen									PolyploidGenOE
				Name								g-H2aV index						Name									g-H2aV index		Name									g-H2aV index			Name
				20220330 Sqh CTRL gH2Av Ph3 Phall 60x Brain1 lobe2_crop1.								1092.88						20220624 sqh Rad51 RNAi gH2Av Ph3 Dpn 40x Brain1_crop1,									3912.46		20220314 Sqh Gen gH2Av green Dpn red Ph3 Phall Cy5 60x Brain1 lobe1_crop10.									4009.54			20220318 Sqh WorG4 UAS-Gen-mCh gH2Av Ph3 Phall 60x Brain6 lobe2-3.
				20220330 Sqh CTRL gH2Av Ph3 Phall 60x Brain1 lobe2_crop2.								24599.4						20220624 sqh Rad51 RNAi gH2Av Ph3 Dpn 40x Brain1_crop2,									1539.68		20220314 Sqh Gen gH2Av green Dpn red Ph3 Phall Cy5 60x Brain1 lobe1_crop2.									20755.6			20220318 Sqh WorG4 UAS-Gen-mCh gH2Av Ph3 Phall 60x Brain6 lobe2-6.
				20220330 Sqh CTRL gH2Av Ph3 Phall 60x Brain2 lobe1_crop1.								318.646						20220624 sqh Rad51 RNAi gH2Av Ph3 Dpn 40x Brain1_crop5,									0		20220314 Sqh Gen gH2Av green Dpn red Ph3 Phall Cy5 60x Brain1 lobe1_crop6.									61.6918			20220318 Sqh WorG4 UAS-Gen-mCh gH2Av Ph3 Phall 60x Brain6 lobe2-8.
				20220330 Sqh CTRL gH2Av Ph3 Phall 60x Brain2 lobe2_crop1.								0						20220624 sqh Rad51 RNAi gH2Av Ph3 Dpn 40x Brain1_crop6,									215588		20220314 Sqh Gen gH2Av green Dpn red Ph3 Phall Cy5 60x Brain1 lobe1_crop7.									3069.87			20220318 Sqh WorG4 UAS-Gen-mCh gH2Av Ph3 Phall 60x Brain6 lobe2_crop11.
				20220330 Sqh CTRL gH2Av Ph3 Phall 60x Brain2 lobe2_crop2.								3942.71						20220624 sqh Rad51 RNAi gH2Av Ph3 Dpn 40x Brain2_crop2,									14928.4		20220314 Sqh Gen gH2Av green Dpn red Ph3 Phall Cy5 60x Brain1 lobe1_crop8.									12344			20220318 Sqh WorG4 UAS-Gen-mCh gH2Av Ph3 Phall 60x Brain6 lobe2_crop2.
				20220330 Sqh CTRL gH2Av Ph3 Phall 60x Brain2 lobe2_crop3.								0						20220624 sqh Rad51 RNAi gH2Av Ph3 Dpn 40x Brain2_crop3,									172.57		20220314 Sqh Gen gH2Av green Dpn red Ph3 Phall Cy5 60x Brain1 lobe2_crop1.									0			20220318 Sqh WorG4 UAS-Gen-mCh gH2Av Ph3 Phall 60x Brain6 lobe2_crop4.
				20220330 Sqh CTRL gH2Av Ph3 Phall 60x Brain3 lobe1_crop1.								40.0441						20220624 sqh Rad51 RNAi gH2Av Ph3 Dpn 40x Brain2_crop4,									0		20220314 Sqh Gen gH2Av green Dpn red Ph3 Phall Cy5 60x Brain1 lobe2_crop4.									4.09671			20220330 Sqh UAS gen-mCh gH2Av Ph3 Phall 60x Brain2 lobe1_crop1.
				20220330 Sqh CTRL gH2Av Ph3 Phall 60x Brain3 lobe1_crop2.								24.4182						20220624 sqh Rad51 RNAi gH2Av Ph3 Dpn 40x Brain2_crop5,									0		20220314 Sqh Gen gH2Av green Dpn red Ph3 Phall Cy5 60x Brain1 lobe2_crop5.									5911.38			20220330 Sqh UAS gen-mCh gH2Av Ph3 Phall 60x Brain2 lobe1_crop2.
				20220330 Sqh CTRL gH2Av Ph3 Phall 60x Brain3 lobe1_crop3.								0						20220624 sqh Rad51 RNAi gH2Av Ph3 Dpn 40x Brain2_crop6,									0		20220314 Sqh Gen gH2Av green Dpn red Ph3 Phall Cy5 60x Brain2 lobe1-2.									5423.87			20220330 Sqh UAS gen-mCh gH2Av Ph3 Phall 60x Brain2 lobe1_crop4.
				20220330 Sqh CTRL gH2Av Ph3 Phall 60x Brain3 lobe2_crop1.								1.03632						20220630 Sqh WorG4 UAS Rad51 RNAi Dpn green Ph3 Cy5 gH2Av red 40x Brain9_crop1,									0		20220314 Sqh Gen gH2Av green Dpn red Ph3 Phall Cy5 60x Brain2 lobe1_crop3.									7622.66			20220330 Sqh UAS gen-mCh gH2Av Ph3 Phall 60x Brain2 lobe1_crop5.
				20220330 Sqh CTRL gH2Av Ph3 Phall 60x Brain3 lobe2_crop2.								0						20220630 Sqh WorG4 UAS Rad51 RNAi Dpn green Ph3 Cy5 gH2Av red 40x Brain9_crop2,									0		20220314 Sqh Gen gH2Av green Dpn red Ph3 Phall Cy5 60x Brain2 lobe1_crop4.									39219.4			20220330 Sqh UAS gen-mCh gH2Av Ph3 Phall 60x Brain2 lobe2_crop4.
				20220330 Sqh CTRL gH2Av Ph3 Phall 60x Brain5 lobe1_crop1.								961.864						20220630 Sqh WorG4 UAS Rad51 RNAi Dpn green Ph3 Cy5 gH2Av red 40x Brain9_crop3,									0		20220314 Sqh Gen gH2Av green Dpn red Ph3 Phall Cy5 60x Brain3 lobe1-1-1.									5.32044			20220330 Sqh UAS gen-mCh gH2Av Ph3 Phall 60x Brain2 lobe2_crop5.
				20220330 Sqh CTRL gH2Av Ph3 Phall 60x Brain5 lobe1_crop2.								2651.76						20220630 Sqh WorG4 UAS Rad51 RNAi Dpn green Ph3 Cy5 gH2Av red 40x Brain9_crop4,									0		20220314 Sqh Gen gH2Av green Dpn red Ph3 Phall Cy5 60x Brain3 lobe1_crop1.									9272.76			20220330 Sqh UAS gen-mCh gH2Av Ph3 Phall 60x Brain2 lobe2_crop7.
				20220330 Sqh CTRL gH2Av Ph3 Phall 60x Brain5 lobe1_crop1.								961.864						20220630 Sqh WorG4 UAS Rad51 RNAi Dpn green Ph3 Cy5 gH2Av red 40x Brain9_crop5,									22439.4		20220314 Sqh Gen gH2Av green Dpn red Ph3 Phall Cy5 60x Brain3 lobe2_crop3.									0			20220404 Sqh WorG4 UAS-Gen-mCh gH2Av green Ph3 Phall cy5 60x Brain3 lobe1_crop1.
				20220330 Sqh CTRL gH2Av Ph3 Phall 60x Brain5 lobe1_crop2.								2651.76						20220630 Sqh WorG4 UAS Rad51 RNAi Dpn green Ph3 Cy5 gH2Av red 40x Brain9_crop6,									2667.46		20220314 Sqh Gen gH2Av green Dpn red Ph3 Phall Cy5 60x Brain3 lobe2_crop5.									775.595			20220404 Sqh WorG4 UAS-Gen-mCh gH2Av green Ph3 Phall cy5 60x Brain3 lobe1_crop8.
				20220330 Sqh CTRL gH2Av Ph3 Phall 60x Brain5 lobe2_crop1.								258.978						20220630 Sqh WorG4 UAS Rad51 RNAi Dpn green Ph3 Cy5 gH2Av red 40x Brain9_crop7,									299.696		20220314 Sqh Gen gH2Av green Dpn red Ph3 Phall Cy5 60x Brain4 lobe1_crop10.									262.81			20220404 Sqh WorG4 UAS-Gen-mCh gH2Av green Ph3 Phall cy5 60x Brain3 lobe2_crop10.
				20220330 Sqh CTRL gH2Av Ph3 Phall 60x Brain5 lobe2_crop2.								0						20220630 Sqh WorG4 UAS Rad51 RNAi Dpn green Ph3 Cy5 gH2Av red 40x Brain10_crop1,											20220314 Sqh Gen gH2Av green Dpn red Ph3 Phall Cy5 60x Brain4 lobe1_crop13.									126.304			20220404 Sqh WorG4 UAS-Gen-mCh gH2Av green Ph3 Phall cy5 60x Brain3 lobe2_crop4.
				20220330 Sqh CTRL gH2Av Ph3 Phall 60x Brain5 lobe2_crop3.								360.752						20220630 Sqh WorG4 UAS Rad51 RNAi Dpn green Ph3 Cy5 gH2Av red 40x Brain10_crop2,									15107.5		20220314 Sqh Gen gH2Av green Dpn red Ph3 Phall Cy5 60x Brain4 lobe1_crop14.									8142.97			20220404 Sqh WorG4 UAS-Gen-mCh gH2Av green Ph3 Phall cy5 60x Brain3 lobe2_crop5.
				20220330 Sqh CTRL gH2Av Ph3 Phall 60x Brain5 lobe2_crop4.								0						20220630 Sqh WorG4 UAS Rad51 RNAi Dpn green Ph3 Cy5 gH2Av red 40x Brain10_crop3,									0		20220314 Sqh Gen gH2Av green Dpn red Ph3 Phall Cy5 60x Brain4 lobe1_crop5.									639.842			20220404 Sqh WorG4 UAS-Gen-mCh gH2Av green Ph3 Phall cy5 60x Brain3 lobe2_crop7.
				20220330 Sqh CTRL gH2Av Ph3 Phall 60x Brain6 lobe1_crop2.								1196.7						20220630 Sqh WorG4 UAS Rad51 RNAi Dpn green Ph3 Cy5 gH2Av red 40x Brain12_crop1,									12529.4		20220314 Sqh Gen gH2Av green Dpn red Ph3 Phall Cy5 60x Brain4 lobe1_crop7.									1291			20211022 Sqh ; WorG4 UAS-Gen_mCherry Ph3 Phall Cy5 gH2Avgreen 60x Brain4 lobe2_crop2.
				20220330 Sqh CTRL gH2Av Ph3 Phall 60x Brain6 lobe1_crop3.								2943.97						20220630 Sqh WorG4 UAS Rad51 RNAi Dpn green Ph3 Cy5 gH2Av red 40x Brain12_crop3,									0		20220314 Sqh Gen gH2Av green Dpn red Ph3 Phall Cy5 60x Brain4 lobe1_crop8.									5014.12			20211022 Sqh ; WorG4 UAS-Gen_mCherry Ph3 Phall Cy5 gH2Avgreen 60x Brain4 lobe2_crop3.
				20220330 Sqh CTRL gH2Av Ph3 Phall 60x Brain6 lobe1_crop6.								0						20220706 Sqh UAS-Rad51 RNAi WorG4 Ctrl gH2Av Ph3 Dpn Phall 40x Brain1_crop1,									550.013		20220314 Sqh Gen gH2Av green Dpn red Ph3 Phall Cy5 60x Brain4 lobe2_crop2.									0			20211210 Sqh WorG4 UAS-gen-mCherry gH2Av Ph3 Phall 60x Brain1 lobe1_crop4.
				20220330 Sqh CTRL gH2Av Ph3 Phall 60x Brain6 lobe1_crop5.								38.7698						20220706 Sqh UAS-Rad51 RNAi WorG4 Ctrl gH2Av Ph3 Dpn Phall 40x Brain1_crop2,									21988.9		20220314 Sqh Gen gH2Av green Dpn red Ph3 Phall Cy5 60x Brain4 lobe2_crop3.									42.7582			20211210 Sqh WorG4 UAS-gen-mCherry gH2Av Ph3 Phall 60x Brain1 lobe1_crop5.
				20220330 Sqh CTRL gH2Av Ph3 Phall 60x Brain6 lobe2_crop2.								82.9287						20220706 Sqh UAS-Rad51 RNAi WorG4 Ctrl gH2Av Ph3 Dpn Phall 40x Brain1_crop4,									14165.5		20220314 Sqh Gen gH2Av green Dpn red Ph3 Phall Cy5 60x Brain5 lobe1_crop10.									7847.05			20211210 Sqh WorG4 UAS-gen-mCherry gH2Av Ph3 Phall 60x Brain3 lobe1_crop3.
				20220330 Sqh CTRL gH2Av Ph3 Phall 60x Brain6 lobe2_crop5.								125.783						20220706 Sqh UAS-Rad51 RNAi WorG4 Ctrl gH2Av Ph3 Dpn Phall 40x Brain1_crop5,									11970.6		20220314 Sqh Gen gH2Av green Dpn red Ph3 Phall Cy5 60x Brain5 lobe1_crop11.									2966.02			20211210 Sqh WorG4 UAS-gen-mCherry gH2Av Ph3 Phall 60x Brain3 lobe2_crop4.
				20220330 Sqh CTRL gH2Av Ph3 Phall 60x Brain6 lobe2_crop6.								2052.81						20220706 Sqh UAS-Rad51 RNAi WorG4 Ctrl gH2Av Ph3 Dpn Phall 40x Brain2_crop3,									0		20220314 Sqh Gen gH2Av green Dpn red Ph3 Phall Cy5 60x Brain5 lobe1_crop1.									2638.26			20211210 Sqh WorG4 UAS-gen-mCherry gH2Av Ph3 Phall 60x Brain3 lobe2_crop4.
				20220330 Sqh CTRL gH2Av Ph3 Phall 60x Brain8 lobe1_crop1.								5726.39						20220706 Sqh UAS-Rad51 RNAi WorG4 Ctrl gH2Av Ph3 Dpn Phall 40x Brain3_crop1,									1430.94		20220314 Sqh Gen gH2Av green Dpn red Ph3 Phall Cy5 60x Brain5 lobe1_crop2.									0			20211210 Sqh WorG4 UAS-gen-mCherry gH2Av Ph3 Phall 60x Brain7 lobe2_crop2.
				20220330 Sqh CTRL gH2Av Ph3 Phall 60x Brain8 lobe1_crop2.								28.4027						20220706 Sqh UAS-Rad51 RNAi WorG4 Ctrl gH2Av Ph3 Dpn Phall 40x Brain3_crop3,									4832.25		20220314 Sqh Gen gH2Av green Dpn red Ph3 Phall Cy5 60x Brain5 lobe1_crop3.									44.8992			20211210 Sqh WorG4 UAS-gen-mCherry gH2Av Ph3 Phall 60x Brain1 lobe1_crop6.
				20220330 Sqh CTRL gH2Av Ph3 Phall 60x Brain8 lobe1_crop4.								16378.1						20220706 Sqh UAS-Rad51 RNAi WorG4 Ctrl gH2Av Ph3 Dpn Phall 40x Brain3_crop4,									234120		20220314 Sqh Gen gH2Av green Dpn red Ph3 Phall Cy5 60x Brain5 lobe2_crop1.									249.013			20211210 Sqh WorG4 UAS-gen-mCherry gH2Av Ph3 Phall 60x Brain5 lobe2_crop3.
				20220330 Sqh CTRL gH2Av Ph3 Phall 60x Brain8 lobe2_crop2.								471.436						20220728 Sqh Rad51 RNAi gH2Av Dpn Ph3 40x Brain2_crop1,									426.143		20220314 Sqh Gen gH2Av green Dpn red Ph3 Phall Cy5 60x Brain5 lobe2_crop2.									2498.09			20211210 Sqh WorG4 UAS-gen-mCherry gH2Av Ph3 Phall 60x Brain1 lobe1_crop2.
				20220330 Sqh CTRL gH2Av Ph3 Phall 60x Brain11 lobe1_crop1.								0						20220728 Sqh Rad51 RNAi gH2Av Dpn Ph3 40x Brain2_crop2,									0		20220314 Sqh Gen gH2Av green Dpn red Ph3 Phall Cy5 60x Brain5 lobe2_crop3.									159.251			20211210 Sqh WorG4 UAS-gen-mCherry gH2Av Ph3 Phall 60x Brain1 lobe2_crop4.
				20220330 Sqh CTRL gH2Av Ph3 Phall 60x Brain11 lobe2_crop1.								1025.26						20220728 Sqh Rad51 RNAi gH2Av Dpn Ph3 40x Brain2_crop3,									42225.4		20220314 Sqh Gen gH2Av green Dpn red Ph3 Phall Cy5 60x Brain5 lobe2_crop6.									2710.75			20211210 Sqh WorG4 UAS-gen-mCherry gH2Av Ph3 Phall 60x Brain1 lobe2_crop3.
				20220323 Ctrl Sqh for UAS-Gen-mCh gH2Avgreen Ph3 Phall Cy5 60x Brain4 lobe2_crop2.								25911.5						20220728 Sqh Rad51 RNAi gH2Av Dpn Ph3 40x Brain2_crop4,									0		20220314 Sqh Gen gH2Av green Dpn red Ph3 Phall Cy5 60x Brain6 lobe1_crop10.									1811.66			20211210 Sqh WorG4 UAS-gen-mCherry gH2Av Ph3 Phall 60x Brain3 lobe1_crop6.
				20220323 Ctrl Sqh for UAS-Gen-mCh gH2Avgreen Ph3 Phall Cy5 60x Brain4 lobe1_crop2.								926.433						20220728 Sqh Rad51 RNAi gH2Av Dpn Ph3 40x Brain3_crop1,									40131.7		20220314 Sqh Gen gH2Av green Dpn red Ph3 Phall Cy5 60x Brain6 lobe1_crop12.									4895.15			20211210 Sqh WorG4 UAS-gen-mCherry gH2Av Ph3 Phall 60x Brain3 lobe2_crop3.
				20220330 Sqh CTRL gH2Av Ph3 Phall 60x Brain1 lobe2_crop3.								4028.67						20220728 Sqh Rad51 RNAi gH2Av Dpn Ph3 40x Brain3_crop2,									0		20220314 Sqh Gen gH2Av green Dpn red Ph3 Phall Cy5 60x Brain6 lobe1_crop14.									6444.89			20211210 Sqh WorG4 UAS-gen-mCherry gH2Av Ph3 Phall 60x Brain3 lobe2_crop2.
				20220330 Sqh CTRL gH2Av Ph3 Phall 60x Brain2 lobe1_crop3.								1486.9						20220728 Sqh Rad51 RNAi gH2Av Dpn Ph3 40x Brain3_crop3,									2826.4		20220314 Sqh Gen gH2Av green Dpn red Ph3 Phall Cy5 60x Brain6 lobe1_crop15.									9752.62			20211210 Sqh WorG4 UAS-gen-mCherry gH2Av Ph3 Phall 60x Brain4 lobe1_crop2.
				20211202 Sqh CTRL for UAS gH2Av Ph3 Phall 60x Brain1 lobe2_crop2.								274.355						20220728 Sqh Rad51 RNAi gH2Av Dpn Ph3 40x Brain3_crop4,									0		20220314 Sqh Gen gH2Av green Dpn red Ph3 Phall Cy5 60x Brain4 lobe1_crop3.									0			20211210 Sqh WorG4 UAS-gen-mCherry gH2Av Ph3 Phall 60x Brain4 lobe1_crop3.
				20211202 Sqh CTRL for UAS gH2Av Ph3 Phall 60x Brain1 lobe2_crop5.								81.4465						20220728 Sqh Rad51 RNAi gH2Av Dpn Ph3 40x Brain3_crop6,									0		20220314 Sqh Gen gH2Av green Dpn red Ph3 Phall Cy5 60x Brain6 lobe1_crop2.									18644.7			20211210 Sqh WorG4 UAS-gen-mCherry gH2Av Ph3 Phall 60x Brain4 lobe1_crop4.
				20211202 Sqh CTRL for UAS gH2Av Ph3 Phall 60x Brain2 lobe1_crop3.								369.7						20220728 Sqh Rad51 RNAi gH2Av Dpn Ph3 40x Brain5_crop3,									1313.71		20220314 Sqh Gen gH2Av green Dpn red Ph3 Phall Cy5 60x Brain6 lobe1_crop7.									9465.58			20211210 Sqh WorG4 UAS-gen-mCherry gH2Av Ph3 Phall 60x Brain4 lobe2_crop1.
				20211202 Sqh CTRL for UAS gH2Av Ph3 Phall 60x Brain2 lobe1_crop4.								7.9313						20220728 Sqh Rad51 RNAi gH2Av Dpn Ph3 40x Brain5_crop4,									851.176		20220314 Sqh Gen gH2Av green Dpn red Ph3 Phall Cy5 60x Brain6 lobe1_crop8.									9649.96			20211210 Sqh WorG4 UAS-gen-mCherry gH2Av Ph3 Phall 60x Brain4 lobe2_crop2.
				20211202 Sqh CTRL for UAS gH2Av Ph3 Phall 60x Brain2 lobe1_crop5.								65.8096						20220728 Sqh Rad51 RNAi gH2Av Dpn Ph3 40x Brain3_crop8,									0		20220314 Sqh Gen gH2Av green Dpn red Ph3 Phall Cy5 60x Brain7 lobe2_crop3.									2643.39			20211210 Sqh WorG4 UAS-gen-mCherry gH2Av Ph3 Phall 60x Brain4 lobe2_crop4.
				20211202 Sqh CTRL for UAS gH2Av Ph3 Phall 60x Brain2 lobe1_crop7.								0						20220728 Sqh Rad51 RNAi gH2Av Dpn Ph3 40x Brain5_crop6,									0		20220314 Sqh Gen gH2Av green Dpn red Ph3 Phall Cy5 60x Brain8 lobe2_crop11.									142.879			20211210 Sqh WorG4 UAS-gen-mCherry gH2Av Ph3 Phall 60x Brain5 lobe1_crop4.
				20211202 Sqh CTRL for UAS gH2Av Ph3 Phall 60x Brain2 lobe2_crop2.								2740.37						20220728 Sqh Rad51 RNAi gH2Av Dpn Ph3 40x Brain5_crop8,									0		20220314 Sqh Gen gH2Av green Dpn red Ph3 Phall Cy5 60x Brain8 lobe2_crop6.									1525.71			20211210 Sqh WorG4 UAS-gen-mCherry gH2Av Ph3 Phall 60x Brain5 lobe2_crop1.
				20211202 Sqh CTRL for UAS gH2Av Ph3 Phall 60x Brain2 lobe2_crop3.								425.632						20220803 Sqh WorG4 Rad51 RNAi Dpn red gH2Av green Ph3 Phall 40x Brain1 lobe1_crop1,									1236.21		20220314 Sqh Gen gH2Av green Dpn red Ph3 Phall Cy5 60x Brain8 lobe2_crop7.									9174.77			20211210 Sqh WorG4 UAS-gen-mCherry gH2Av Ph3 Phall 60x Brain5 lobe2_crop2.
				20211202 Sqh CTRL for UAS gH2Av Ph3 Phall 60x Brain2 lobe2_crop4.								2362.69						20220803 Sqh WorG4 Rad51 RNAi Dpn red gH2Av green Ph3 Phall 40x Brain1 lobe1_crop2,									12376		20220314 Sqh Gen gH2Av green Dpn red Ph3 Phall Cy5 60x Brain9 lobe2_crop15.									4435.92			20211210 Sqh WorG4 UAS-gen-mCherry gH2Av Ph3 Phall 60x Brain5 lobe2_crop4.
				20211202 Sqh CTRL for UAS gH2Av Ph3 Phall 60x Brain2 lobe2_crop5.								750.841						20220803 Sqh WorG4 Rad51 RNAi Dpn red gH2Av green Ph3 Phall 40x Brain1 lobe1_crop3,									0		20220314 Sqh Gen gH2Av green Dpn red Ph3 Phall Cy5 60x Brain9 lobe2_crop2.									3508.97			20211210 Sqh WorG4 UAS-gen-mCherry gH2Av Ph3 Phall 60x Brain5 lobe2_crop5.
				20211202 Sqh CTRL for UAS gH2Av Ph3 Phall 60x Brain3 lobe1_crop3.								3.13409						20220803 Sqh WorG4 Rad51 RNAi Dpn red gH2Av green Ph3 Phall 40x Brain1 lobe1_crop4,									0		20220314 Sqh Gen gH2Av green Dpn red Ph3 Phall Cy5 60x Brain9 lobe2_crop3.									337.374			20211210 Sqh WorG4 UAS-gen-mCherry gH2Av Ph3 Phall 60x Brain7 lobe1_crop3.
				20211202 Sqh CTRL for UAS gH2Av Ph3 Phall 60x Brain3 lobe1_crop6.								611.723						20220803 Sqh WorG4 Rad51 RNAi Dpn red gH2Av green Ph3 Phall 40x Brain1 lobe2_crop4,									0		20220314 Sqh Gen gH2Av green Dpn red Ph3 Phall Cy5 60x Brain9 lobe1_crop1.									5494.46			20211210 Sqh WorG4 UAS-gen-mCherry gH2Av Ph3 Phall 60x Brain7 lobe1_crop7.
				20211202 Sqh CTRL for UAS gH2Av Ph3 Phall 60x Brain3 lobe1_crop7.								2336.96						20220803 Sqh WorG4 Rad51 RNAi Dpn red gH2Av green Ph3 Phall 40x Brain1 lobe2_crop5,									1699.25		20220314 Sqh Gen gH2Av green Dpn red Ph3 Phall Cy5 60x Brain9 lobe1_crop6.									14917.6			20211210 Sqh WorG4 UAS-gen-mCherry gH2Av Ph3 Phall 60x Brain7 lobe2_crop1.
				20211202 Sqh CTRL for UAS gH2Av Ph3 Phall 60x Brain3 lobe2_crop1.								21.9357						20220803 Sqh WorG4 Rad51 RNAi Dpn red gH2Av green Ph3 Phall 40x Brain1 lobe2_crop6,									0		20220314 Sqh Gen gH2Av green Dpn red Ph3 Phall Cy5 60x Brain9 lobe1_crop7.									8359.27			20211210 Sqh WorG4 UAS-gen-mCherry gH2Av Ph3 Phall 60x Brain7 lobe2_crop6.
				20211202 Sqh CTRL for UAS gH2Av Ph3 Phall 60x Brain3 lobe2_crop2.								172.984						20220803 Sqh WorG4 Rad51 RNAi Dpn red gH2Av green Ph3 Phall 40x Brain1 lobe2_crop7,									0		20220314 Sqh Gen gH2Av green Dpn red Ph3 Phall Cy5 60x Brain9 lobe1_crop8.									14830.2			20211210 Sqh WorG4 UAS-gen-mCherry gH2Av Ph3 Phall 60x Brain7 lobe2_crop7.
				20211202 Sqh CTRL for UAS gH2Av Ph3 Phall 60x Brain3 lobe2_crop3.								603.986						20220803 Sqh WorG4 Rad51 RNAi Dpn red gH2Av green Ph3 Phall 40x Brain2 lobe1_crop1,									0		20220314 Sqh Gen gH2Av green Dpn red Ph3 Phall Cy5 60x Brain9 lobe1_crop9.									7106.15			20211210 Sqh WorG4 UAS-gen-mCherry gH2Av Ph3 Phall 60x Brain8 lobe1_crop3.
				20211202 Sqh CTRL for UAS gH2Av Ph3 Phall 60x Brain3 lobe2_crop4.								3.1207						20220803 Sqh WorG4 Rad51 RNAi Dpn red gH2Av green Ph3 Phall 40x Brain2 lobe1_crop2,									0		20220314 Sqh Gen gH2Av green Dpn red Ph3 Phall Cy5 60x Brain9 lobe2_crop5.									1348.89			20211210 Sqh WorG4 UAS-gen-mCherry gH2Av Ph3 Phall 60x Brain8 lobe1_crop4.
				20211202 Sqh CTRL for UAS gH2Av Ph3 Phall 60x Brain3 lobe2_crop6.								0						20220803 Sqh WorG4 Rad51 RNAi Dpn red gH2Av green Ph3 Phall 40x Brain2 lobe1_crop3,									0		20220314 Sqh Gen gH2Av green Dpn red Ph3 Phall Cy5 60x Brain9 lobe2_crop6.									5575.1			20211210 Sqh WorG4 UAS-gen-mCherry gH2Av Ph3 Phall 60x Brain8 lobe2_crop1.
				20211202 Sqh CTRL for UAS gH2Av Ph3 Phall 60x Brain5 lobe2_crop1.								59.5781						20220803 Sqh WorG4 Rad51 RNAi Dpn red gH2Av green Ph3 Phall 40x Brain2 lobe1_crop4,									0		20220314 Sqh Gen gH2Av green Dpn red Ph3 Phall Cy5 60x Brain10 lobe1_crop2.									89.5549			20211210 Sqh WorG4 UAS-gen-mCherry gH2Av Ph3 Phall 60x Brain8 lobe2_crop2.
				20211202 Sqh CTRL for UAS gH2Av Ph3 Phall 60x Brain5 lobe2_crop2.								0						20220803 Sqh WorG4 Rad51 RNAi Dpn red gH2Av green Ph3 Phall 40x Brain2 lobe2_crop1,									1412.3		20220314 Sqh Gen gH2Av green Dpn red Ph3 Phall Cy5 60x Brain10 lobe1_crop4.									329.239			20211210 Sqh WorG4 UAS-gen-mCherry gH2Av Ph3 Phall 60x Brain7 lobe1_crop1.
				20211202 Sqh CTRL for UAS gH2Av Ph3 Phall 60x Brain5 lobe2_crop3.								643.456						20220803 Sqh WorG4 Rad51 RNAi Dpn red gH2Av green Ph3 Phall 40x Brain2 lobe2_crop2,									6831.58		20220314 Sqh Gen gH2Av green Dpn red Ph3 Phall Cy5 60x Brain10 lobe1_crop5.									9939.49			20220207 Sqh UAS-gen-mCh gH2Av Ph3 Phall 60x Brain3 lobe1_crop4.
				20211202 Sqh CTRL for UAS gH2Av Ph3 Phall 60x Brain6 lobe1_crop1.								54.3972						20220803 Sqh WorG4 Rad51 RNAi Dpn red gH2Av green Ph3 Phall 40x Brain3 lobe1_crop3,									0		20220314 Sqh Gen gH2Av green Dpn red Ph3 Phall Cy5 60x Brain10 lobe1_crop9.									436.223			20220207 Sqh UAS-gen-mCh gH2Av Ph3 Phall 60x Brain3 lobe2_crop1.
				20211202 Sqh CTRL for UAS gH2Av Ph3 Phall 60x Brain6 lobe1_crop2.								1076.03						20220803 Sqh WorG4 Rad51 RNAi Dpn red gH2Av green Ph3 Phall 40x Brain3 lobe1_crop4,									12454.6		20220314 Sqh Gen gH2Av green Dpn red Ph3 Phall Cy5 60x Brain11 lobe1_crop1.									5546.92			220220214 Sqh UAS-Gen-mCh Ph3cy5 gH2Avgreen Phall 60x Brain2 lobe1_crop4.
				20211202 Sqh CTRL for UAS gH2Av Ph3 Phall 60x Brain8 lobe1_crop2.								506.955						20220803 Sqh WorG4 Rad51 RNAi Dpn red gH2Av green Ph3 Phall 40x Brain3 lobe2_crop1,									0		20220314 Sqh Gen gH2Av green Dpn red Ph3 Phall Cy5 60x Brain11 lobe1_crop5.									1685.03			220220214 Sqh UAS-Gen-mCh Ph3cy5 gH2Avgreen Phall 60x Brain2 lobe1_crop5.
				20211202 Sqh CTRL for UAS gH2Av Ph3 Phall 60x Brain8 lobe2_crop1.								8041.57						20220803 Sqh WorG4 Rad51 RNAi Dpn red gH2Av green Ph3 Phall 40x Brain3 lobe2_crop2,									11207.6		20220314 Sqh Gen gH2Av green Dpn red Ph3 Phall Cy5 60x Brain11 lobe1_crop6.									1702.5			220220214 Sqh UAS-Gen-mCh Ph3cy5 gH2Avgreen Phall 60x Brain2 lobe2_crop3.
				20211202 Sqh CTRL for UAS gH2Av Ph3 Phall 60x Brain8 lobe2_crop2.								27.2197						20220803 Sqh WorG4 Rad51 RNAi Dpn red gH2Av green Ph3 Phall 40x Brain3 lobe2_crop4,									0		20220314 Sqh Gen gH2Av green Dpn red Ph3 Phall Cy5 60x Brain11 lobe1_crop7.									17207.6			220220214 Sqh UAS-Gen-mCh Ph3cy5 gH2Avgreen Phall 60x Brain3 lobe1_crop5.
				20211202 Sqh CTRL for UAS gH2Av Ph3 Phall 60x Brain9 lobe1_crop3.								1447.8						20220803 Sqh WorG4 Rad51 RNAi Dpn red gH2Av green Ph3 Phall 40x Brain3 lobe2_crop5,									5156.1		20220314 Sqh Gen gH2Av green Dpn red Ph3 Phall Cy5 60x Brain11 lobe1_crop8.									16200.9			220220214 Sqh UAS-Gen-mCh Ph3cy5 gH2Avgreen Phall 60x Brain3 lobe2_crop4.
				20211202 Sqh CTRL for UAS gH2Av Ph3 Phall 60x Brain9 lobe1_crop4.								1913.77						20220803 Sqh WorG4 Rad51 RNAi Dpn red gH2Av green Ph3 Phall 40x Brain4 lobe1_crop1,									0		20220314 Sqh Gen gH2Av green Dpn red Ph3 Phall Cy5 60x Brain11 lobe1_crop9.									7845.79			220220214 Sqh UAS-Gen-mCh Ph3cy5 gH2Avgreen Phall 60x Brain4 lobe2_crop2.
				20211202 Sqh CTRL for UAS gH2Av Ph3 Phall 60x Brain9 lobe2_crop1.								2370.26						20220803 Sqh WorG4 Rad51 RNAi Dpn red gH2Av green Ph3 Phall 40x Brain4 lobe1_crop2,											20220314 Sqh Gen gH2Av green Dpn red Ph3 Phall Cy5 60x Brain11 lobe2_crop10.									3073.32			220220214 Sqh UAS-Gen-mCh Ph3cy5 gH2Avgreen Phall 60x Brain2 lobe1_crop1.
				20211202 Sqh CTRL for UAS gH2Av Ph3 Phall 60x Brain12 lobe1_crop6.								383.878						20220803 Sqh WorG4 Rad51 RNAi Dpn red gH2Av green Ph3 Phall 40x Brain4 lobe1_crop3,									2417.88		20220314 Sqh Gen gH2Av green Dpn red Ph3 Phall Cy5 60x Brain11 lobe2_crop5.									11089			220220214 Sqh UAS-Gen-mCh Ph3cy5 gH2Avgreen Phall 60x Brain2 lobe1_crop2.
				20211202 Sqh CTRL for UAS gH2Av Ph3 Phall 60x Brain12 lobe1_crop7.								44.4857						20220803 Sqh WorG4 Rad51 RNAi Dpn red gH2Av green Ph3 Phall 40x Brain4 lobe2_crop1,									4071.95		20220314 Sqh Gen gH2Av green Dpn red Ph3 Phall Cy5 60x Brain11 lobe2_crop8.									15902			220220214 Sqh UAS-Gen-mCh Ph3cy5 gH2Avgreen Phall 60x Brain2 lobe1_crop6.
				20211202 Sqh CTRL for UAS gH2Av Ph3 Phall 60x Brain12 lobe1_crop8.								307.924						20220803 Sqh WorG4 Rad51 RNAi Dpn red gH2Av green Ph3 Phall 40x Brain4 lobe2_crop2,									9959.97		20220314 Sqh Gen gH2Av green Dpn red Ph3 Phall Cy5 60x Brain11 lobe2_crop6.									13675			220220214 Sqh UAS-Gen-mCh Ph3cy5 gH2Avgreen Phall 60x Brain2 lobe2_crop1.
				20211202 Sqh CTRL for UAS gH2Av Ph3 Phall 60x Brain12 lobe2_crop1.								194.868						20220803 Sqh WorG4 Rad51 RNAi Dpn red gH2Av green Ph3 Phall 40x Brain4 lobe2_crop3,									0		20220314 Sqh Gen gH2Av green Dpn red Ph3 Phall Cy5 60x Brain4 lobe1_crop15.									0			220220214 Sqh UAS-Gen-mCh Ph3cy5 gH2Avgreen Phall 60x Brain2 lobe2_crop4.
				20211202 Sqh CTRL for UAS gH2Av Ph3 Phall 60x Brain12 lobe2_crop2.								14.9284						20220803 Sqh WorG4 Rad51 RNAi Dpn red gH2Av green Ph3 Phall 40x Brain4 lobe2_crop4,									0		20220314 Sqh Gen gH2Av green Dpn red Ph3 Phall Cy5 60x Brain5 lobe2_crop5.									2169.48			220220214 Sqh UAS-Gen-mCh Ph3cy5 gH2Avgreen Phall 60x Brain3 lobe1_crop2.
				20211202 Sqh CTRL for UAS gH2Av Ph3 Phall 60x Brain12 lobe2_crop4.								644.59						20220803 Sqh WorG4 Rad51 RNAi Dpn red gH2Av green Ph3 Phall 40x Brain1 lobe2_crop1,									5492.35		20220314 Sqh Gen gH2Av green Dpn red Ph3 Phall Cy5 60x Brain4 lobe1_crop4.									754.403			220220214 Sqh UAS-Gen-mCh Ph3cy5 gH2Avgreen Phall 60x Brain3 lobe1_crop3.
				20211202 Sqh CTRL for UAS gH2Av Ph3 Phall 60x Brain12 lobe2_crop5.								1297.3						20220803 Sqh WorG4 Rad51 RNAi Dpn red gH2Av green Ph3 Phall 40x Brain1 lobe2_crop2,									567.665		20220314 Sqh Gen gH2Av green Dpn red Ph3 Phall Cy5 60x Brain1 lobe1_crop4.									1577.87			220220214 Sqh UAS-Gen-mCh Ph3cy5 gH2Avgreen Phall 60x Brain3 lobe2_crop3.
				20211202 Sqh CTRL for UAS gH2Av Ph3 Phall 60x Brain12 lobe1_crop2.								478.791						20220803 Sqh WorG4 Rad51 RNAi Dpn red gH2Av green Ph3 Phall 40x Brain1 lobe2_crop3,									2217.67		20220314 Sqh Gen gH2Av green Dpn red Ph3 Phall Cy5 60x Brain1 lobe1_crop9.									381.522			20220318 Sqh WorG4 UAS-Gen-mCh gH2Av Ph3 Phall 60x Brain6 lobe1-2.
				20211202 Sqh CTRL for UAS gH2Av Ph3 Phall 60x Brain10 lobe2_crop2.								745.298						20220803 Sqh WorG4 Rad51 RNAi Dpn red gH2Av green Ph3 Phall 40x Brain3 lobe1_crop1,									2906.43		20220314 Sqh Gen gH2Av green Dpn red Ph3 Phall Cy5 60x Brain1 lobe1_crop5.									4213.77			20220318 Sqh WorG4 UAS-Gen-mCh gH2Av Ph3 Phall 60x Brain6 lobe1-3.
				20211202 Sqh CTRL for UAS gH2Av Ph3 Phall 60x Brain10 lobe1_crop1.								100.505						20220803 Sqh WorG4 Rad51 RNAi Dpn red gH2Av green Ph3 Phall 40x Brain3 lobe1_crop2,									0		20220314 Sqh Gen gH2Av green Dpn red Ph3 Phall Cy5 60x Brain1 lobe2_crop6.									22221.3			20220318 Sqh WorG4 UAS-Gen-mCh gH2Av Ph3 Phall 60x Brain6 lobe1-4.
				20211202 Sqh CTRL for UAS gH2Av Ph3 Phall 60x Brain10 lobe1_crop2.								1249						20220803 Sqh WorG4 Rad51 RNAi Dpn red gH2Av green Ph3 Phall 40x Brain3 lobe2_crop3,									4749.05		20220314 Sqh Gen gH2Av green Dpn red Ph3 Phall Cy5 60x Brain2 lobe2_crop1.									53.7918			20220318 Sqh WorG4 UAS-Gen-mCh gH2Av Ph3 Phall 60x Brain6 lobe1-5.
				20211202 Sqh CTRL for UAS gH2Av Ph3 Phall 60x Brain10 lobe1_crop3.								1914.18						20220803 Sqh WorG4 Rad51 RNAi Dpn red gH2Av green Ph3 Phall 40x Brain5 lobe1_crop1,									1706.05		20220314 Sqh Gen gH2Av green Dpn red Ph3 Phall Cy5 60x Brain2 lobe2_crop2.									1287.73			20220318 Sqh WorG4 UAS-Gen-mCh gH2Av Ph3 Phall 60x Brain6 lobe1-6.
				20211202 Sqh CTRL for UAS gH2Av Ph3 Phall 60x Brain1 lobe2_crop7.								1070.35						20220803 Sqh WorG4 Rad51 RNAi Dpn red gH2Av green Ph3 Phall 40x Brain5 lobe1_crop2,									157.088		20220314 Sqh Gen gH2Av green Dpn red Ph3 Phall Cy5 60x Brain6 lobe1_crop16.									5999.07			20220318 Sqh WorG4 UAS-Gen-mCh gH2Av Ph3 Phall 60x Brain6 lobe1-7.
				20211202 Sqh CTRL for UAS gH2Av Ph3 Phall 60x Brain12 lobe1_crop3.								237.665						20220803 Sqh WorG4 Rad51 RNAi Dpn red gH2Av green Ph3 Phall 40x Brain5 lobe1_crop3,									151.619		20220314 Sqh Gen gH2Av green Dpn red Ph3 Phall Cy5 60x Brain6 lobe1_crop11.									5607.64			20220318 Sqh WorG4 UAS-Gen-mCh gH2Av Ph3 Phall 60x Brain6 lobe1-8.
				20211202 Sqh CTRL for UAS gH2Av Ph3 Phall 60x Brain11 lobe2_crop6.								9453.62						20220803 Sqh WorG4 Rad51 RNAi Dpn red gH2Av green Ph3 Phall 40x Brain5 lobe1_crop4,									885.391		20220314 Sqh Gen gH2Av green Dpn red Ph3 Phall Cy5 60x Brain6 lobe1_crop9.									19074.5			20220318 Sqh WorG4 UAS-Gen-mCh gH2Av Ph3 Phall 60x Brain6 lobe1_crop2.
				20211202 Sqh CTRL for UAS gH2Av Ph3 Phall 60x Brain11 lobe2_crop5.								8290.89						20220803 Sqh WorG4 Rad51 RNAi Dpn red gH2Av green Ph3 Phall 40x Brain5 lobe1_crop5,									6335.65		20220314 Sqh Gen gH2Av green Dpn red Ph3 Phall Cy5 60x Brain8 lobe1_crop2.									549.071			20220318 Sqh WorG4 UAS-Gen-mCh gH2Av Ph3 Phall 60x Brain6 lobe1_crop3.
				20211202 Sqh CTRL for UAS gH2Av Ph3 Phall 60x Brain11 lobe2_crop2.								667.363						20220803 Sqh WorG4 Rad51 RNAi Dpn red gH2Av green Ph3 Phall 40x Brain5 lobe1_crop6,									36.6876		20220314 Sqh Gen gH2Av green Dpn red Ph3 Phall Cy5 60x Brain8 lobe1_crop5.									1012.32			20220318 Sqh WorG4 UAS-Gen-mCh gH2Av Ph3 Phall 60x Brain6 lobe1_crop4.
				20211202 Sqh CTRL for UAS gH2Av Ph3 Phall 60x Brain11 lobe1_crop2.								1185.8						20220803 Sqh WorG4 Rad51 RNAi Dpn red gH2Av green Ph3 Phall 40x Brain5 lobe1_crop7,									1279.4		20220314 Sqh Gen gH2Av green Dpn red Ph3 Phall Cy5 60x Brain8 lobe1_crop7.									142.805			20220318 Sqh WorG4 UAS-Gen-mCh gH2Av Ph3 Phall 60x Brain6 lobe1_crop5.
				20211202 Sqh CTRL for UAS gH2Av Ph3 Phall 60x Brain9 lobe2_crop2.								52.7218						20220803 Sqh WorG4 Rad51 RNAi Dpn red gH2Av green Ph3 Phall 40x Brain5 lobe2_crop1,									2441.95		20220314 Sqh Gen gH2Av green Dpn red Ph3 Phall Cy5 60x Brain8 lobe1-1-1-1.									784.619			20220318 Sqh WorG4 UAS-Gen-mCh gH2Av Ph3 Phall 60x Brain6 lobe2-2.
				20211202 Sqh CTRL for UAS gH2Av Ph3 Phall 60x Brain9 lobe2_crop3.								900.271						20220803 Sqh WorG4 Rad51 RNAi Dpn red gH2Av green Ph3 Phall 40x Brain5 lobe2_crop2,									0		20220314 Sqh Gen gH2Av green Dpn red Ph3 Phall Cy5 60x Brain8 lobe1_crop4.									2774.89			20220318 Sqh WorG4 UAS-Gen-mCh gH2Av Ph3 Phall 60x Brain6 lobe2-4.
				20211202 Sqh CTRL for UAS gH2Av Ph3 Phall 60x Brain9 lobe2_crop4.								1399.72						20220803 Sqh WorG4 Rad51 RNAi Dpn red gH2Av green Ph3 Phall 40x Brain5 lobe2_crop3,									0		20220314 Sqh Gen gH2Av green Dpn red Ph3 Phall Cy5 60x Brain8 lobe2_crop10.									13.9702			20220318 Sqh WorG4 UAS-Gen-mCh gH2Av Ph3 Phall 60x Brain6 lobe2-5.
				20211202 Sqh CTRL for UAS gH2Av Ph3 Phall 60x Brain9 lobe2_crop5.								100.202						20220803 Sqh WorG4 Rad51 RNAi Dpn red gH2Av green Ph3 Phall 40x Brain5 lobe2_crop4,									0		20220314 Sqh Gen gH2Av green Dpn red Ph3 Phall Cy5 60x Brain10 lobe1_crop8.									3423.22			20220318 Sqh WorG4 UAS-Gen-mCh gH2Av Ph3 Phall 60x Brain6 lobe2-7.
				20211202 Sqh CTRL for UAS gH2Av Ph3 Phall 60x Brain9 lobe1_crop5.								4063.97						20220803 Sqh WorG4 Rad51 RNAi Dpn red gH2Av green Ph3 Phall 40x Brain5 lobe2_crop5,									0		20220314 Sqh Gen gH2Av green Dpn red Ph3 Phall Cy5 60x Brain11 lobe1_crop3.									14466.6			20220318 Sqh WorG4 UAS-Gen-mCh gH2Av Ph3 Phall 60x Brain6 lobe2-9.
				20211202 Sqh CTRL for UAS gH2Av Ph3 Phall 60x Brain9 lobe1_crop6.								8781.88						20220803 Sqh WorG4 Rad51 RNAi Dpn red gH2Av green Ph3 Phall 40x Brain5 lobe2_crop6,									83.7735		20220314 Sqh Gen gH2Av green Dpn red Ph3 Phall Cy5 60x Brain11 lobe1_crop4.									2005.12			20220318 Sqh WorG4 UAS-Gen-mCh gH2Av Ph3 Phall 60x Brain6 lobe2_crop10.
				20211202 Sqh CTRL for UAS gH2Av Ph3 Phall 60x Brain8 lobe1_crop3.								6.5445						20220803 Sqh WorG4 Rad51 RNAi Dpn red gH2Av green Ph3 Phall 40x Brain5 lobe2_crop7,									0		20220314 Sqh Gen gH2Av green Dpn red Ph3 Phall Cy5 60x Brain11 lobe2_crop7.									7515.78			20220318 Sqh WorG4 UAS-Gen-mCh gH2Av Ph3 Phall 60x Brain6 lobe2_crop12.
				20211202 Sqh CTRL for UAS gH2Av Ph3 Phall 60x Brain8 lobe1_crop4.								81.0982						20220630 Sqh WorG4 UAS Rad51 RNAi Dpn green Ph3 Cy5 gH2Av red 40x Brain12_crop4,									0		20220314 Sqh Gen gH2Av green Dpn red Ph3 Phall Cy5 60x Brain11 lobe2_crop9.									397.764			20220318 Sqh WorG4 UAS-Gen-mCh gH2Av Ph3 Phall 60x Brain6 lobe2_crop1.
				20211202 Sqh CTRL for UAS gH2Av Ph3 Phall 60x Brain6 lobe1_crop4.								3357.05						20220630 Sqh WorG4 UAS Rad51 RNAi Dpn green Ph3 Cy5 gH2Av red 40x Brain12_crop5,									0		20220314 Sqh Gen gH2Av green Dpn red Ph3 Phall Cy5 60x Brain6 lobe1_crop6.												20220318 Sqh WorG4 UAS-Gen-mCh gH2Av Ph3 Phall 60x Brain6 lobe2_crop3.
				20211202 Sqh CTRL for UAS gH2Av Ph3 Phall 60x Brain5 lobe1_crop1.								5858.72						20220630 Sqh WorG4 UAS Rad51 RNAi Dpn green Ph3 Cy5 gH2Av red 40x Brain12_crop6,									0		20220314 Sqh Gen gH2Av green Dpn red Ph3 Phall Cy5 60x Brain5 lobe1_crop4.									4408.86			20220318 Sqh WorG4 UAS-Gen-mCh gH2Av Ph3 Phall 60x Brain6 lobe2_crop5.
				20211202 Sqh CTRL for UAS gH2Av Ph3 Phall 60x Brain1 lobe2_crop3.								1511.2						20220630 Sqh WorG4 UAS Rad51 RNAi Dpn green Ph3 Cy5 gH2Av red 40x Brain12_crop7,									5027.35		20220314 Sqh Gen gH2Av green Dpn red Ph3 Phall Cy5 60x Brain5 lobe2_crop7.									0			20220318 Sqh WorG4 UAS-Gen-mCh gH2Av Ph3 Phall 60x Brain6 lobe2_crop6.
				20211202 Sqh CTRL for UAS gH2Av Ph3 Phall 60x Brain2 lobe1_crop6.								486.246						20220630 Sqh WorG4 UAS Rad51 RNAi Dpn green Ph3 Cy5 gH2Av red 40x Brain12_crop8,									0		20210408 Sqh Gen-z5997 Hetz gH2Av green Ph3 red Phall Cy5 40x2 Brain1-crop1.									17512.3			20220318 Sqh WorG4 UAS-Gen-mCh gH2Av Ph3 Phall 60x Brain6 lobe2_crop7.
				20220207 Sqh CTRL gH2Av Ph3 Phall 60x Brain1 lobe1_crop1.								6253.94						20220706 Sqh UAS-Rad51 RNAi WorG4 Ctrl gH2Av Ph3 Dpn Phall 40x Brain1_crop3,									129.347		20210408 Sqh Gen-z5997 Hetz gH2Av green Ph3 red Phall Cy5 40x2 Brain1-crop2.									180.207			20220318 Sqh WorG4 UAS-Gen-mCh gH2Av Ph3 Phall 60x Brain6 lobe2_crop8.
				20220207 Sqh CTRL gH2Av Ph3 Phall 60x Brain1 lobe1_crop2.								257.97						20220706 Sqh UAS-Rad51 RNAi WorG4 Ctrl gH2Av Ph3 Dpn Phall 40x Brain1_crop6,									0		20210408 Sqh Gen-z5997 ant gH2Av green Ph3 red Phall Cy5 40x Brain10 lobe2-crop1.									0			20220318 Sqh WorG4 UAS-Gen-mCh gH2Av Ph3 Phall 60x Brain6 lobe2_crop9.
				20220207 Sqh CTRL gH2Av Ph3 Phall 60x Brain2 lobe1_crop4.								8463.33						20220706 Sqh UAS-Rad51 RNAi WorG4 Ctrl gH2Av Ph3 Dpn Phall 40x Brain1_crop7,									210.335		20210408 Sqh Gen-z5997 ant gH2Av green Ph3 red Phall Cy5 40x1 Brain1-crop1.									0			20220330 Sqh UAS gen-mCh gH2Av Ph3 Phall 60x Brain2 lobe1_crop3.
				20220207 Sqh CTRL gH2Av Ph3 Phall 60x Brain2 lobe1_crop5.								1520.96						20220706 Sqh UAS-Rad51 RNAi WorG4 Ctrl gH2Av Ph3 Dpn Phall 40x Brain2_crop1,									10610.2		20210408 Sqh Gen-z5997 ant gH2Av green Ph3 red Phall Cy5 40x1 Brain2 lobe1-crop1.									0			20220330 Sqh UAS gen-mCh gH2Av Ph3 Phall 60x Brain2 lobe2_crop1.
				20220207 Sqh CTRL gH2Av Ph3 Phall 60x Brain2 lobe2_crop1.								1020.39						20220706 Sqh UAS-Rad51 RNAi WorG4 Ctrl gH2Av Ph3 Dpn Phall 40x Brain2_crop2,									5264.82		20210408 Sqh Gen-z5997 ant gH2Av green Ph3 red Phall Cy5 40x1 Brain4 lobe1-crop1.									307.753			20220330 Sqh UAS gen-mCh gH2Av Ph3 Phall 60x Brain2 lobe2_crop2.
				20220207 Sqh CTRL gH2Av Ph3 Phall 60x Brain1 lobe2_crop2.								1228.3						20220706 Sqh UAS-Rad51 RNAi WorG4 Ctrl gH2Av Ph3 Dpn Phall 40x Brain2_crop4,									6105.38		20210408 Sqh Gen-z5997 ant gH2Av green Ph3 red Phall Cy5 40x1 Brain5 lobe1-crop1.									2058.68			20220330 Sqh UAS gen-mCh gH2Av Ph3 Phall 60x Brain2 lobe2_crop6.
				20220207 Sqh CTRL gH2Av Ph3 Phall 60x Brain2 lobe1_crop1.								3626.95						20220706 Sqh UAS-Rad51 RNAi WorG4 Ctrl gH2Av Ph3 Dpn Phall 40x Brain2_crop5,									7215.38		20210408 Sqh Gen-z5997 ant gH2Av green Ph3 red Phall Cy5 40x1 Brain5 lobe1-crop2.									434.936			20220404 Sqh WorG4 UAS-Gen-mCh gH2Av green Ph3 Phall cy5 60x Brain3 lobe1_crop2.
				20220207 Sqh CTRL gH2Av Ph3 Phall 60x Brain2 lobe2_crop4.								1621.86						20220706 Sqh UAS-Rad51 RNAi WorG4 Ctrl gH2Av Ph3 Dpn Phall 40x Brain2_crop6,									8736.08		20210408 Sqh Gen-z5997 ant gH2Av green Ph3 red Phall Cy5 40x1 Brain5 lobe1-crop3.									4371.13			20220404 Sqh WorG4 UAS-Gen-mCh gH2Av green Ph3 Phall cy5 60x Brain3 lobe1_crop3.
				20220207 Sqh CTRL gH2Av Ph3 Phall 60x Brain8 lobe1_crop2.								5045.49						20220728 Sqh Rad51 RNAi gH2Av Dpn Ph3 40x Brain3_crop5,									3898.83		20210408 Sqh Gen-z5997 ant gH2Av green Ph3 red Phall Cy5 40x1 Brain5 lobe2-crop1.									0			20220404 Sqh WorG4 UAS-Gen-mCh gH2Av green Ph3 Phall cy5 60x Brain3 lobe1_crop4.
				20220207 Sqh CTRL gH2Av Ph3 Phall 60x Brain8 lobe2_crop4.								1763.29						20220728 Sqh Rad51 RNAi gH2Av Dpn Ph3 40x Brain3_crop7,									8238.1		20220314 Sqh Gen gH2Av green Dpn red Ph3 Phall Cy5 60x Brain1 lobe1_crop11.									1390.48			20220404 Sqh WorG4 UAS-Gen-mCh gH2Av green Ph3 Phall cy5 60x Brain3 lobe1_crop5.
				20220224 Sqh CTRL for UAS gH2Av Ph3 Phall 60x Brain1 lobe1_crop2.								630.626						20220728 Sqh Rad51 RNAi gH2Av Dpn Ph3 40x Brain5_crop1,									11730.7		20220314 Sqh Gen gH2Av green Dpn red Ph3 Phall Cy5 60x Brain1 lobe1_crop1.									2761.07			20220404 Sqh WorG4 UAS-Gen-mCh gH2Av green Ph3 Phall cy5 60x Brain3 lobe1_crop6.
				20220224 Sqh CTRL for UAS gH2Av Ph3 Phall 60x Brain1 lobe1_crop3.								1400.64						20220728 Sqh Rad51 RNAi gH2Av Dpn Ph3 40x Brain5_crop2,									0		20220314 Sqh Gen gH2Av green Dpn red Ph3 Phall Cy5 60x Brain1 lobe1_crop3.									0			20220404 Sqh WorG4 UAS-Gen-mCh gH2Av green Ph3 Phall cy5 60x Brain3 lobe1_crop7.
				20220224 Sqh CTRL for UAS gH2Av Ph3 Phall 60x Brain1 lobe1_crop6.								3042.42						20220728 Sqh Rad51 RNAi gH2Av Dpn Ph3 40x Brain5_crop5,									932.73		20220314 Sqh Gen gH2Av green Dpn red Ph3 Phall Cy5 60x Brain1 lobe2_crop2.									0			20220404 Sqh WorG4 UAS-Gen-mCh gH2Av green Ph3 Phall cy5 60x Brain3 lobe1_crop9.
				20220224 Sqh CTRL for UAS gH2Av Ph3 Phall 60x Brain1 lobe2_crop3.								632.708						20220728 Sqh Rad51 RNAi gH2Av Dpn Ph3 40x Brain5_crop7,									945.412		20220314 Sqh Gen gH2Av green Dpn red Ph3 Phall Cy5 60x Brain1 lobe2_crop3.									0			20220404 Sqh WorG4 UAS-Gen-mCh gH2Av green Ph3 Phall cy5 60x Brain3 lobe2_crop1.
				20220224 Sqh CTRL for UAS gH2Av Ph3 Phall 60x Brain2 lobe1_crop1.								1638.26						20220624 sqh Rad51 RNAi gH2Av Ph3 Dpn 40x Brain1_crop3,									1856.91		20220314 Sqh Gen gH2Av green Dpn red Ph3 Phall Cy5 60x Brain1 lobe2_crop7.									4604.69			20220404 Sqh WorG4 UAS-Gen-mCh gH2Av green Ph3 Phall cy5 60x Brain3 lobe2_crop2.
				20220224 Sqh CTRL for UAS gH2Av Ph3 Phall 60x Brain2 lobe1_crop3.								4976.79						20220624 sqh Rad51 RNAi gH2Av Ph3 Dpn 40x Brain1_crop4,									43.4335		20220314 Sqh Gen gH2Av green Dpn red Ph3 Phall Cy5 60x Brain1 lobe2_crop8.									0			20220404 Sqh WorG4 UAS-Gen-mCh gH2Av green Ph3 Phall cy5 60x Brain3 lobe2_crop3.
				20220224 Sqh CTRL for UAS gH2Av Ph3 Phall 60x Brain2 lobe1_crop4.								1867.8						20220624 sqh Rad51 RNAi gH2Av Ph3 Dpn 40x Brain1_crop7,									82.4648		20220314 Sqh Gen gH2Av green Dpn red Ph3 Phall Cy5 60x Brain1 lobe2_crop9.									1898.05			20220404 Sqh WorG4 UAS-Gen-mCh gH2Av green Ph3 Phall cy5 60x Brain3 lobe2_crop6.
				20220224 Sqh CTRL for UAS gH2Av Ph3 Phall 60x Brain2 lobe2_crop1.								233.909						20220624 sqh Rad51 RNAi gH2Av Ph3 Dpn 40x Brain1_crop8,									108.287		20220314 Sqh Gen gH2Av green Dpn red Ph3 Phall Cy5 60x Brain2 lobe1_crop1.									2879.85			20220404 Sqh WorG4 UAS-Gen-mCh gH2Av green Ph3 Phall cy5 60x Brain3 lobe2_crop8.
				20220224 Sqh CTRL for UAS gH2Av Ph3 Phall 60x Brain2 lobe2_crop3.								5774.61						20220624 sqh Rad51 RNAi gH2Av Ph3 Dpn 40x Brain2_crop1,									5562.37		20220314 Sqh Gen gH2Av green Dpn red Ph3 Phall Cy5 60x Brain2 lobe1_crop2.									1704.7			20220404 Sqh WorG4 UAS-Gen-mCh gH2Av green Ph3 Phall cy5 60x Brain3 lobe2_crop9.
				20220224 Sqh CTRL for UAS gH2Av Ph3 Phall 60x Brain2 lobe2_crop4.								1305.51						20220630 Sqh WorG4 UAS Rad51 RNAi Dpn green Ph3 Cy5 gH2Av red 40x Brain10_crop4,									760.389		20220314 Sqh Gen gH2Av green Dpn red Ph3 Phall Cy5 60x Brain2 lobe2_crop3.									1399.39			20211022 Sqh ; WorG4 UAS-Gen_mCherry Ph3 Phall Cy5 gH2Avgreen 60x Brain4 lobe1_crop1.
				20220224 Sqh CTRL for UAS gH2Av Ph3 Phall 60x Brain2 lobe2_crop5.								692.383																	20220314 Sqh Gen gH2Av green Dpn red Ph3 Phall Cy5 60x Brain2 lobe2_crop4.									3942.83			20211022 Sqh ; WorG4 UAS-Gen_mCherry Ph3 Phall Cy5 gH2Avgreen 60x Brain4 lobe1_crop2.
				20220224 Sqh CTRL for UAS gH2Av Ph3 Phall 60x Brain3 lobe1_crop3.								4401.41																	20220314 Sqh Gen gH2Av green Dpn red Ph3 Phall Cy5 60x Brain3 lobe1_crop2.									2786.85			20211022 Sqh ; WorG4 UAS-Gen_mCherry Ph3 Phall Cy5 gH2Avgreen 60x Brain4 lobe1_crop3.
				20220224 Sqh CTRL for UAS gH2Av Ph3 Phall 60x Brain3 lobe2_crop2.								7023.11																	20220314 Sqh Gen gH2Av green Dpn red Ph3 Phall Cy5 60x Brain3 lobe1_crop3.									0			20211022 Sqh ; WorG4 UAS-Gen_mCherry Ph3 Phall Cy5 gH2Avgreen 60x Brain4 lobe1_crop4.
				20220224 Sqh CTRL for UAS gH2Av Ph3 Phall 60x Brain4 lobe2_crop2.								726.829																	20220314 Sqh Gen gH2Av green Dpn red Ph3 Phall Cy5 60x Brain3 lobe2_crop1.									0			20211022 Sqh ; WorG4 UAS-Gen_mCherry Ph3 Phall Cy5 gH2Avgreen 60x Brain4 lobe1_crop5.
				20220224 Sqh CTRL for UAS gH2Av Ph3 Phall 60x Brain4 lobe2_crop3.								1169.74																	20220314 Sqh Gen gH2Av green Dpn red Ph3 Phall Cy5 60x Brain3 lobe2_crop2.									3157.61			20211022 Sqh ; WorG4 UAS-Gen_mCherry Ph3 Phall Cy5 gH2Avgreen 60x Brain4 lobe2_crop1.
				20220224 Sqh CTRL for UAS gH2Av Ph3 Phall 60x Brain5 lobe1_crop1.								2136.05																	20220314 Sqh Gen gH2Av green Dpn red Ph3 Phall Cy5 60x Brain3 lobe2_crop4.									2731.6			20211022 Sqh ; WorG4 UAS-Gen_mCherry Ph3 Phall Cy5 gH2Avgreen 60x Brain4 lobe2_crop4.
				20220224 Sqh CTRL for UAS gH2Av Ph3 Phall 60x Brain5 lobe1_crop2.								0																	20220314 Sqh Gen gH2Av green Dpn red Ph3 Phall Cy5 60x Brain4 lobe1_crop11.									579.829			20211022 Sqh ; WorG4 UAS-Gen_mCherry Ph3 Phall Cy5 gH2Avgreen 60x Brain4 lobe2_crop5.
				20220224 Sqh CTRL for UAS gH2Av Ph3 Phall 60x Brain8 lobe1_crop1.								566.842																	20220314 Sqh Gen gH2Av green Dpn red Ph3 Phall Cy5 60x Brain4 lobe1_crop12.									2318.79			20211022 Sqh ; WorG4 UAS-Gen_mCherry Ph3 Phall Cy5 gH2Avgreen 60x Brain4 lobe2_crop6.
				20220224 Sqh CTRL for UAS gH2Av Ph3 Phall 60x Brain8 lobe2_crop4.								589.425																	20220314 Sqh Gen gH2Av green Dpn red Ph3 Phall Cy5 60x Brain4 lobe1_crop2.									230.251			20211210 Sqh WorG4 UAS-gen-mCherry gH2Av Ph3 Phall 60x Brain1 lobe1_crop1.
				20220224 Sqh CTRL for UAS gH2Av Ph3 Phall 60x Brain9 lobe2_crop2.								0																	20220314 Sqh Gen gH2Av green Dpn red Ph3 Phall Cy5 60x Brain4 lobe1_crop6.									5027.35			20211210 Sqh WorG4 UAS-gen-mCherry gH2Av Ph3 Phall 60x Brain1 lobe1_crop3.
				20220224 Sqh CTRL for UAS gH2Av Ph3 Phall 60x1 Brain2 lobe1_crop4.								913.14																	20220314 Sqh Gen gH2Av green Dpn red Ph3 Phall Cy5 60x Brain4 lobe1_crop9.									0			20211210 Sqh WorG4 UAS-gen-mCherry gH2Av Ph3 Phall 60x Brain1 lobe2_crop1.
				20220224 Sqh CTRL for UAS gH2Av Ph3 Phall 60x1 Brain6 lobe2_crop3.								2306.32																	20220314 Sqh Gen gH2Av green Dpn red Ph3 Phall Cy5 60x Brain4 lobe2-1-1.									83.7735			20211210 Sqh WorG4 UAS-gen-mCherry gH2Av Ph3 Phall 60x Brain1 lobe2_crop2.
				20220224 Sqh CTRL for UAS gH2Av Ph3 Phall 60x1 Brain7 lobe1_crop2.								836.757																	20220314 Sqh Gen gH2Av green Dpn red Ph3 Phall Cy5 60x Brain4 lobe2_crop5.									129.347			20211210 Sqh WorG4 UAS-gen-mCherry gH2Av Ph3 Phall 60x Brain3 lobe1_crop1.
				20220224 Sqh CTRL for UAS gH2Av Ph3 Phall 60x1 Brain7 lobe1_crop2.								836.757																	20220314 Sqh Gen gH2Av green Dpn red Ph3 Phall Cy5 60x Brain5 lobe1_crop5.									2441.95			20211210 Sqh WorG4 UAS-gen-mCherry gH2Av Ph3 Phall 60x Brain3 lobe1_crop4.
				20220224 Sqh CTRL for UAS gH2Av Ph3 Phall 60x1 Brain7 lobe2_crop3.								4011.25																	20220314 Sqh Gen gH2Av green Dpn red Ph3 Phall Cy5 60x Brain5 lobe1_crop6.									5492.35			20211210 Sqh WorG4 UAS-gen-mCherry gH2Av Ph3 Phall 60x Brain3 lobe1_crop5.
				20220224 Sqh CTRL for UAS gH2Av Ph3 Phall 60x1 Brain7 lobe2_crop4.								4069.86																	20220314 Sqh Gen gH2Av green Dpn red Ph3 Phall Cy5 60x Brain5 lobe1_crop7.									567.665			20211210 Sqh WorG4 UAS-gen-mCherry gH2Av Ph3 Phall 60x Brain3 lobe2_crop1.
				20220224 Sqh CTRL for UAS gH2Av Ph3 Phall 60x1 Brain8_crop1.								1997.75																	20220314 Sqh Gen gH2Av green Dpn red Ph3 Phall Cy5 60x Brain5 lobe1_crop8.									2217.67			20211210 Sqh WorG4 UAS-gen-mCherry gH2Av Ph3 Phall 60x Brain4 lobe1_crop1.
				20220224 Sqh CTRL for UAS gH2Av Ph3 Phall 60x1 Brain8_crop2.								2156.88																	20220314 Sqh Gen gH2Av green Dpn red Ph3 Phall Cy5 60x Brain5 lobe1_crop9.									2906.43			20211210 Sqh WorG4 UAS-gen-mCherry gH2Av Ph3 Phall 60x Brain5 lobe1_crop1.
				20220224 Sqh CTRL for UAS gH2Av Ph3 Phall 60x1 Brain8_crop3.								4120.05																	20220314 Sqh Gen gH2Av green Dpn red Ph3 Phall Cy5 60x Brain5 lobe2_crop4.									0			20211210 Sqh WorG4 UAS-gen-mCherry gH2Av Ph3 Phall 60x Brain5 lobe1_crop2.
				20220224 Sqh CTRL for UAS gH2Av Ph3 Phall 60x Brain1 lobe1_crop1.								541.368																	20220314 Sqh Gen gH2Av green Dpn red Ph3 Phall Cy5 60x Brain6 lobe1_crop13.									4749.05			20211210 Sqh WorG4 UAS-gen-mCherry gH2Av Ph3 Phall 60x Brain5 lobe1_crop3.
				20220224 Sqh CTRL for UAS gH2Av Ph3 Phall 60x Brain1 lobe2_crop1.								4421.62																	20220314 Sqh Gen gH2Av green Dpn red Ph3 Phall Cy5 60x Brain6 lobe1_crop3.									1706.05			20211210 Sqh WorG4 UAS-gen-mCherry gH2Av Ph3 Phall 60x Brain7 lobe1_crop2.
				20220224 Sqh CTRL for UAS gH2Av Ph3 Phall 60x Brain1 lobe2_crop4.								6.38254																	20220314 Sqh Gen gH2Av green Dpn red Ph3 Phall Cy5 60x Brain6 lobe1_crop4.									157.088			20211210 Sqh WorG4 UAS-gen-mCherry gH2Av Ph3 Phall 60x Brain7 lobe1_crop4.
				20220224 Sqh CTRL for UAS gH2Av Ph3 Phall 60x Brain3 lobe1_crop1.								1612.15																	20220314 Sqh Gen gH2Av green Dpn red Ph3 Phall Cy5 60x Brain6 lobe1_crop5.									151.619			20211210 Sqh WorG4 UAS-gen-mCherry gH2Av Ph3 Phall 60x Brain7 lobe1_crop5.
				20220224 Sqh CTRL for UAS gH2Av Ph3 Phall 60x Brain3 lobe2_crop1.								1929.67																	20220314 Sqh Gen gH2Av green Dpn red Ph3 Phall Cy5 60x Brain7 lobe2_crop1.									885.391			20211210 Sqh WorG4 UAS-gen-mCherry gH2Av Ph3 Phall 60x Brain7 lobe1_crop6.
				20220224 Sqh CTRL for UAS gH2Av Ph3 Phall 60x Brain4 lobe1_crop2.								441.929																	20220314 Sqh Gen gH2Av green Dpn red Ph3 Phall Cy5 60x Brain7 lobe2_crop2.									6335.65			20211210 Sqh WorG4 UAS-gen-mCherry gH2Av Ph3 Phall 60x Brain7 lobe2_crop3.
				20220224 Sqh CTRL for UAS gH2Av Ph3 Phall 60x Brain4 lobe1_crop4.								442.823																	20220314 Sqh Gen gH2Av green Dpn red Ph3 Phall Cy5 60x Brain7 lobe2_crop4.									36.6876			20211210 Sqh WorG4 UAS-gen-mCherry gH2Av Ph3 Phall 60x Brain7 lobe2_crop4.
				20220224 Sqh CTRL for UAS gH2Av Ph3 Phall 60x Brain4 lobe2_crop4.								1712.33																	20220314 Sqh Gen gH2Av green Dpn red Ph3 Phall Cy5 60x Brain7 lobe2_crop6.									1279.4			20211210 Sqh WorG4 UAS-gen-mCherry gH2Av Ph3 Phall 60x Brain7 lobe2_crop5.
				20220224 Sqh CTRL for UAS gH2Av Ph3 Phall 60x Brain8 lobe2_crop1.								1317.13																	20220314 Sqh Gen gH2Av green Dpn red Ph3 Phall Cy5 60x Brain8 lobe1_crop1.									0			20211210 Sqh WorG4 UAS-gen-mCherry gH2Av Ph3 Phall 60x Brain8 lobe1_crop1.
				20220224 Sqh CTRL for UAS gH2Av Ph3 Phall 60x Brain9 lobe1_crop2.								726.842																	20220314 Sqh Gen gH2Av green Dpn red Ph3 Phall Cy5 60x Brain8 lobe2_crop12.									210.335			20211210 Sqh WorG4 UAS-gen-mCherry gH2Av Ph3 Phall 60x Brain8 lobe1_crop2.
				20220224 Sqh CTRL for UAS gH2Av Ph3 Phall 60x Brain9 lobe1_crop4.								3964.12																	20220314 Sqh Gen gH2Av green Dpn red Ph3 Phall Cy5 60x Brain8 lobe2_crop1.									10610.2			20211210 Sqh WorG4 UAS-gen-mCherry gH2Av Ph3 Phall 60x Brain8 lobe1_crop5.
				20220224 Sqh CTRL for UAS gH2Av Ph3 Phall 60x Brain9 lobe1_crop6.								2129.13																	20220314 Sqh Gen gH2Av green Dpn red Ph3 Phall Cy5 60x Brain8 lobe2_crop3.									5264.82			20211210 Sqh WorG4 UAS-gen-mCherry gH2Av Ph3 Phall 60x Brain8 lobe1_crop6.
				20220224 Sqh CTRL for UAS gH2Av Ph3 Phall 60x Brain9 lobe2_crop1.								1083.64																	20220314 Sqh Gen gH2Av green Dpn red Ph3 Phall Cy5 60x Brain8 lobe2_crop4.									6105.38			20211210 Sqh WorG4 UAS-gen-mCherry gH2Av Ph3 Phall 60x Brain8 lobe2_crop3.
				20220224 Sqh CTRL for UAS gH2Av Ph3 Phall 60x Brain9 lobe2_crop4.								0.586034																	20220314 Sqh Gen gH2Av green Dpn red Ph3 Phall Cy5 60x Brain8 lobe2_crop5.									7215.38			20211210 Sqh WorG4 UAS-gen-mCherry gH2Av Ph3 Phall 60x Brain8 lobe2_crop4.
				20220224 Sqh CTRL for UAS gH2Av Ph3 Phall 60x1 Brain2 lobe1_crop1.								1570.25																	20220314 Sqh Gen gH2Av green Dpn red Ph3 Phall Cy5 60x Brain8 lobe2_crop8.									8736.08			20211210 Sqh WorG4 UAS-gen-mCherry gH2Av Ph3 Phall 60x Brain8 lobe2_crop5.
				20220224 Sqh CTRL for UAS gH2Av Ph3 Phall 60x1 Brain2 lobe1_crop5.								639.56																	20220314 Sqh Gen gH2Av green Dpn red Ph3 Phall Cy5 60x Brain8 lobe2_crop9.									3898.83			20211210 Sqh WorG4 UAS-gen-mCherry gH2Av Ph3 Phall 60x Brain4 lobe2_crop3.
				20220224 Sqh CTRL for UAS gH2Av Ph3 Phall 60x1 Brain2 lobe2-1_crop2.								160.253																	20220314 Sqh Gen gH2Av green Dpn red Ph3 Phall Cy5 60x Brain9 lobe1_crop10.									8238.1			20211022 Sqh ; WorG4 UAS-Gen_mCherry Ph3 Phall Cy5 gH2Avgreen 60x Brain4 lobe2_crop7.
				20220224 Sqh CTRL for UAS gH2Av Ph3 Phall 60x1 Brain2 lobe2-1_crop3.								143.292																	20220314 Sqh Gen gH2Av green Dpn red Ph3 Phall Cy5 60x Brain9 lobe1_crop11.									11730.7			20211210 Sqh WorG4 UAS-gen-mCherry gH2Av Ph3 Phall 60x Brain3 lobe1_crop2.
				20220224 Sqh CTRL for UAS gH2Av Ph3 Phall 60x1 Brain2 lobe2-2_crop2.								1405.21																	20220314 Sqh Gen gH2Av green Dpn red Ph3 Phall Cy5 60x Brain9 lobe1_crop2.									0			20220207 Sqh UAS-gen-mCh gH2Av Ph3 Phall 60x Brain3 lobe1_crop1.
				20220224 Sqh CTRL for UAS gH2Av Ph3 Phall 60x1 Brain2 lobe2-2_crop3.								3795.05																	20220314 Sqh Gen gH2Av green Dpn red Ph3 Phall Cy5 60x Brain9 lobe1_crop3.									932.73			20220207 Sqh UAS-gen-mCh gH2Av Ph3 Phall 60x Brain3 lobe1_crop2.
				20220224 Sqh CTRL for UAS gH2Av Ph3 Phall 60x1 Brain6 lobe1_crop1.								2939.18																	20220314 Sqh Gen gH2Av green Dpn red Ph3 Phall Cy5 60x Brain9 lobe1_crop4.									945.412			20220207 Sqh UAS-gen-mCh gH2Av Ph3 Phall 60x Brain3 lobe1_crop3.
				20220224 Sqh CTRL for UAS gH2Av Ph3 Phall 60x1 Brain6 lobe1_crop2.								2312.03																	20220314 Sqh Gen gH2Av green Dpn red Ph3 Phall Cy5 60x Brain9 lobe1_crop5.									1856.91			20220207 Sqh UAS-gen-mCh gH2Av Ph3 Phall 60x Brain3 lobe1_crop5.
				20220224 Sqh CTRL for UAS gH2Av Ph3 Phall 60x1 Brain6 lobe1_crop5.								670.483																	20220314 Sqh Gen gH2Av green Dpn red Ph3 Phall Cy5 60x Brain9 lobe2_crop10.									43.4335			20220207 Sqh UAS-gen-mCh gH2Av Ph3 Phall 60x Brain3 lobe1_crop6.
				20220224 Sqh CTRL for UAS gH2Av Ph3 Phall 60x1 Brain6 lobe2_crop1.								44.8459																	20220314 Sqh Gen gH2Av green Dpn red Ph3 Phall Cy5 60x Brain9 lobe2_crop11.									82.4648			20220207 Sqh UAS-gen-mCh gH2Av Ph3 Phall 60x Brain3 lobe2_crop2.
				20220224 Sqh CTRL for UAS gH2Av Ph3 Phall 60x1 Brain6 lobe2_crop2.								7833.23																	20220314 Sqh Gen gH2Av green Dpn red Ph3 Phall Cy5 60x Brain9 lobe2_crop12.									108.287			20220207 Sqh UAS-gen-mCh gH2Av Ph3 Phall 60x Brain3 lobe2_crop3.
				20220224 Sqh CTRL for UAS gH2Av Ph3 Phall 60x1 Brain6 lobe2_crop4.								2366.93																	20220314 Sqh Gen gH2Av green Dpn red Ph3 Phall Cy5 60x Brain9 lobe2_crop13.									5562.37			220220214 Sqh UAS-Gen-mCh Ph3cy5 gH2Avgreen Phall 60x Brain2 lobe1_crop3.
				20220224 Sqh CTRL for UAS gH2Av Ph3 Phall 60x1 Brain6 lobe2_crop6.								5633.66																	20220314 Sqh Gen gH2Av green Dpn red Ph3 Phall Cy5 60x Brain9 lobe2_crop1.									760.389			220220214 Sqh UAS-Gen-mCh Ph3cy5 gH2Avgreen Phall 60x Brain2 lobe2_crop2.
				20220224 Sqh CTRL for UAS gH2Av Ph3 Phall 60x1 Brain7 lobe1_crop1.								3163.19																													220220214 Sqh UAS-Gen-mCh Ph3cy5 gH2Avgreen Phall 60x Brain3 lobe1_crop1.
				20220224 Sqh CTRL for UAS gH2Av Ph3 Phall 60x1 Brain7 lobe1_crop3.								1000.53																													220220214 Sqh UAS-Gen-mCh Ph3cy5 gH2Avgreen Phall 60x Brain3 lobe2_crop1.
				20220224 Sqh CTRL for UAS gH2Av Ph3 Phall 60x1 Brain7 lobe1_crop4.								1770.84																													220220214 Sqh UAS-Gen-mCh Ph3cy5 gH2Avgreen Phall 60x Brain4 lobe1_crop1.
				20220224 Sqh CTRL for UAS gH2Av Ph3 Phall 60x1 Brain7 lobe1_crop5.								2303																													220220214 Sqh UAS-Gen-mCh Ph3cy5 gH2Avgreen Phall 60x Brain4 lobe1_crop2.
				20220224 Sqh CTRL for UAS gH2Av Ph3 Phall 60x1 Brain7 lobe2_crop1.								1821.69																													220220214 Sqh UAS-Gen-mCh Ph3cy5 gH2Avgreen Phall 60x Brain4 lobe1_crop3.
				20220330 Sqh CTRL gH2Av Ph3 Phall 60x Brain1 lobe2_crop4.								369.165																													220220214 Sqh UAS-Gen-mCh Ph3cy5 gH2Avgreen Phall 60x Brain4 lobe1_crop4.
				20220330 Sqh CTRL gH2Av Ph3 Phall 60x Brain2 lobe1_crop2.								6.40225																													220220214 Sqh UAS-Gen-mCh Ph3cy5 gH2Avgreen Phall 60x Brain4 lobe1_crop5.
				20220330 Sqh CTRL gH2Av Ph3 Phall 60x Brain6 lobe1_crop1.								4251.11																													220220214 Sqh UAS-Gen-mCh Ph3cy5 gH2Avgreen Phall 60x Brain4 lobe2_crop1.
				20220330 Sqh CTRL gH2Av Ph3 Phall 60x Brain2 lobe1_crop4.								7403.42																													220220214 Sqh UAS-Gen-mCh Ph3cy5 gH2Avgreen Phall 60x Brain3 lobe2_crop2.
				20220330 Sqh CTRL gH2Av Ph3 Phall 60x Brain6 lobe1_crop4.								3297.29																													220220214 Sqh UAS-Gen-mCh Ph3cy5 gH2Avgreen Phall 60x Brain4 lobe1_crop7.
				20220330 Sqh CTRL gH2Av Ph3 Phall 60x Brain6 lobe2_crop1.								193.49
				20220330 Sqh CTRL gH2Av Ph3 Phall 60x Brain6 lobe2_crop4.								713.917
				20220330 Sqh CTRL gH2Av Ph3 Phall 60x Brain8 lobe1_crop3.								0
				20220330 Sqh CTRL gH2Av Ph3 Phall 60x Brain8 lobe2_crop1.								588.631
				20220330 Sqh CTRL gH2Av Ph3 Phall 60x Brain8 lobe2_crop3.								3072.67
				20220330 Sqh CTRL gH2Av Ph3 Phall 60x Brain11 lobe1_crop2.								0
				20220330 Sqh CTRL gH2Av Ph3 Phall 60x Brain6 lobe2_crop3.								1924.41
				20220323 Ctrl Sqh for UAS-Gen-mCh gH2Avgreen Ph3 Phall Cy5 60x Brain4 lobe1_crop1.								13869.5
				20220323 Ctrl Sqh for UAS-Gen-mCh gH2Avgreen Ph3 Phall Cy5 60x Brain4 lobe1_crop4.								7741.95
				20220323 Ctrl Sqh for UAS-Gen-mCh gH2Avgreen Ph3 Phall Cy5 60x Brain4 lobe2_crop1.								27695.7
				20220207 Sqh CTRL gH2Av Ph3 Phall 60x Brain1 lobe2_crop1.								0
				20220207 Sqh CTRL gH2Av Ph3 Phall 60x Brain1 lobe2_crop3.								0
				20220207 Sqh CTRL gH2Av Ph3 Phall 60x Brain2 lobe1_crop2.								0
				20220207 Sqh CTRL gH2Av Ph3 Phall 60x Brain2 lobe1_crop3.								82.075
				20220207 Sqh CTRL gH2Av Ph3 Phall 60x Brain2 lobe2_crop2.								36.6687
				20220207 Sqh CTRL gH2Av Ph3 Phall 60x Brain2 lobe2_crop3.								230.847
				20220207 Sqh CTRL gH2Av Ph3 Phall 60x Brain8 lobe1_crop1.								6436.76
				20220207 Sqh CTRL gH2Av Ph3 Phall 60x Brain8 lobe1_crop3.								314.36
				20220207 Sqh CTRL gH2Av Ph3 Phall 60x Brain8 lobe1_crop4.								3972.11
				20220207 Sqh CTRL gH2Av Ph3 Phall 60x Brain8 lobe2_crop1.								6147.77
				20220207 Sqh CTRL gH2Av Ph3 Phall 60x Brain8 lobe2_crop2.								4870.03
				20220207 Sqh CTRL gH2Av Ph3 Phall 60x Brain8 lobe2_crop3.								2534.11
				20220207 Sqh CTRL gH2Av Ph3 Phall 60x Brain8 lobe2_crop5.								5246.86
				20220224 Sqh CTRL for UAS gH2Av Ph3 Phall 60x Brain1 lobe1_crop4.								0
				20220224 Sqh CTRL for UAS gH2Av Ph3 Phall 60x Brain1 lobe1_crop5.								0
				20220224 Sqh CTRL for UAS gH2Av Ph3 Phall 60x Brain1 lobe2_crop2.								0
				20220224 Sqh CTRL for UAS gH2Av Ph3 Phall 60x Brain2 lobe1_crop2.								432.604
				20220224 Sqh CTRL for UAS gH2Av Ph3 Phall 60x Brain2 lobe2_crop2.								899.877
				20220224 Sqh CTRL for UAS gH2Av Ph3 Phall 60x Brain2 lobe2_crop6.								18.4519
				20220224 Sqh CTRL for UAS gH2Av Ph3 Phall 60x Brain3 lobe1_crop2.								0
				20220224 Sqh CTRL for UAS gH2Av Ph3 Phall 60x Brain4 lobe1_crop3.								214.644
				20220224 Sqh CTRL for UAS gH2Av Ph3 Phall 60x Brain4 lobe2_crop1.								419.285
				20220224 Sqh CTRL for UAS gH2Av Ph3 Phall 60x Brain8 lobe1_crop2.								1518.49
				20220224 Sqh CTRL for UAS gH2Av Ph3 Phall 60x Brain8 lobe1_crop3.								0
				20220224 Sqh CTRL for UAS gH2Av Ph3 Phall 60x Brain8 lobe2_crop2.								3857.89
				20220224 Sqh CTRL for UAS gH2Av Ph3 Phall 60x Brain8 lobe2_crop3.								979.985
				20220224 Sqh CTRL for UAS gH2Av Ph3 Phall 60x Brain9 lobe1_crop1.								2655.81
				20220224 Sqh CTRL for UAS gH2Av Ph3 Phall 60x Brain9 lobe1_crop3.								578.656
				20220224 Sqh CTRL for UAS gH2Av Ph3 Phall 60x Brain9 lobe1_crop5.								245.107
				20220224 Sqh CTRL for UAS gH2Av Ph3 Phall 60x Brain9 lobe1_crop7.								291.691
				20220224 Sqh CTRL for UAS gH2Av Ph3 Phall 60x Brain9 lobe2_crop3.								1587.67
				20220224 Sqh CTRL for UAS gH2Av Ph3 Phall 60x1 Brain2 lobe1_crop2.								20.5742
				20220224 Sqh CTRL for UAS gH2Av Ph3 Phall 60x1 Brain2 lobe1_crop3.								6.77693
				20220224 Sqh CTRL for UAS gH2Av Ph3 Phall 60x1 Brain2 lobe2-1_crop1.								17.2184
				20220224 Sqh CTRL for UAS gH2Av Ph3 Phall 60x1 Brain2 lobe2-1_crop4.								5.03395
				20220224 Sqh CTRL for UAS gH2Av Ph3 Phall 60x1 Brain2 lobe2-2_crop1.								2105.97
				20220224 Sqh CTRL for UAS gH2Av Ph3 Phall 60x1 Brain6 lobe1_crop3.								28.5031
				20220224 Sqh CTRL for UAS gH2Av Ph3 Phall 60x1 Brain6 lobe1_crop4.								1580.08
				20220224 Sqh CTRL for UAS gH2Av Ph3 Phall 60x1 Brain6 lobe1_crop6.								23.0576
				20220224 Sqh CTRL for UAS gH2Av Ph3 Phall 60x1 Brain6 lobe2_crop5.								2318.16
				20220224 Sqh CTRL for UAS gH2Av Ph3 Phall 60x1 Brain6 lobe2_crop7.								260.495
				20220224 Sqh CTRL for UAS gH2Av Ph3 Phall 60x1 Brain6 lobe2_crop8.								278.082
				20220224 Sqh CTRL for UAS gH2Av Ph3 Phall 60x1 Brain6 lobe2_crop9.								285.091
				20220224 Sqh CTRL for UAS gH2Av Ph3 Phall 60x1 Brain7 lobe2_crop2.								572.5
				20211202 Sqh CTRL for UAS gH2Av Ph3 Phall 60x Brain1 lobe2_crop1.								474.609
				20211202 Sqh CTRL for UAS gH2Av Ph3 Phall 60x Brain1 lobe2_crop4.								271.013
				20211202 Sqh CTRL for UAS gH2Av Ph3 Phall 60x Brain1 lobe2_crop6.								17.3159
				20211202 Sqh CTRL for UAS gH2Av Ph3 Phall 60x Brain2 lobe1_crop1.								28.9594
				20211202 Sqh CTRL for UAS gH2Av Ph3 Phall 60x Brain2 lobe1_crop2.								0
				20211202 Sqh CTRL for UAS gH2Av Ph3 Phall 60x Brain2 lobe2_crop1.								3325.65
				20211202 Sqh CTRL for UAS gH2Av Ph3 Phall 60x Brain2 lobe2_crop6.								1142.91
				20211202 Sqh CTRL for UAS gH2Av Ph3 Phall 60x Brain2 lobe2_crop7.								116.467
				20211202 Sqh CTRL for UAS gH2Av Ph3 Phall 60x Brain3 lobe1_crop1.								5.22055
				20211202 Sqh CTRL for UAS gH2Av Ph3 Phall 60x Brain3 lobe1_crop2.								0
				20211202 Sqh CTRL for UAS gH2Av Ph3 Phall 60x Brain3 lobe1_crop4.								8.80342
				20211202 Sqh CTRL for UAS gH2Av Ph3 Phall 60x Brain3 lobe1_crop5.								0
				20211202 Sqh CTRL for UAS gH2Av Ph3 Phall 60x Brain3 lobe1_crop8.								50.2366
				20211202 Sqh CTRL for UAS gH2Av Ph3 Phall 60x Brain3 lobe2_crop5.								0
				20211202 Sqh CTRL for UAS gH2Av Ph3 Phall 60x Brain5 lobe1_crop2.								0
				20211202 Sqh CTRL for UAS gH2Av Ph3 Phall 60x Brain5 lobe1_crop3.								0
				20211202 Sqh CTRL for UAS gH2Av Ph3 Phall 60x Brain5 lobe1_crop4.								4060.04
				20211202 Sqh CTRL for UAS gH2Av Ph3 Phall 60x Brain6 lobe1_crop3.								0
				20211202 Sqh CTRL for UAS gH2Av Ph3 Phall 60x Brain6 lobe2_crop1.								795.405
				20211202 Sqh CTRL for UAS gH2Av Ph3 Phall 60x Brain6 lobe2_crop2.								18.6498
				20211202 Sqh CTRL for UAS gH2Av Ph3 Phall 60x Brain6 lobe2_crop3.								0
				20211202 Sqh CTRL for UAS gH2Av Ph3 Phall 60x Brain8 lobe1_crop1.								3926.25
				20211202 Sqh CTRL for UAS gH2Av Ph3 Phall 60x Brain9 lobe1_crop1.								547.069
				20211202 Sqh CTRL for UAS gH2Av Ph3 Phall 60x Brain9 lobe1_crop2.								0
				20211202 Sqh CTRL for UAS gH2Av Ph3 Phall 60x Brain9 lobe1_crop7.								68.7723
				20211202 Sqh CTRL for UAS gH2Av Ph3 Phall 60x Brain9 lobe1_crop8.								1.83318
				20211202 Sqh CTRL for UAS gH2Av Ph3 Phall 60x Brain10 lobe2_crop1.								15.4411
				20211202 Sqh CTRL for UAS gH2Av Ph3 Phall 60x Brain11 lobe1_crop1.								295.502
				20211202 Sqh CTRL for UAS gH2Av Ph3 Phall 60x Brain11 lobe1_crop3.								23.9147
				20211202 Sqh CTRL for UAS gH2Av Ph3 Phall 60x Brain11 lobe2_crop1.								626.062
				20211202 Sqh CTRL for UAS gH2Av Ph3 Phall 60x Brain11 lobe2_crop4.								581.083
				20211202 Sqh CTRL for UAS gH2Av Ph3 Phall 60x Brain11 lobe2_crop7.								2626.13
				20211202 Sqh CTRL for UAS gH2Av Ph3 Phall 60x Brain12 lobe1_crop1.								2474.22
				20211202 Sqh CTRL for UAS gH2Av Ph3 Phall 60x Brain12 lobe1_crop4.								61.5453
				20211202 Sqh CTRL for UAS gH2Av Ph3 Phall 60x Brain12 lobe1_crop5.								522.41
				20211202 Sqh CTRL for UAS gH2Av Ph3 Phall 60x Brain12 lobe2_crop3.								490.12
				20220728 Sqh CTRLi gH2Av green Dpn red Ph3 Cy5 40x Brain1 lobe1_crop1,								63873.4
				20220728 Sqh CTRLi gH2Av green Dpn red Ph3 Cy5 40x Brain1 lobe1_crop2,								2605.55
				20220728 Sqh CTRLi gH2Av green Dpn red Ph3 Cy5 40x Brain1 lobe1_crop3,								10810.6
				20220728 Sqh CTRLi gH2Av green Dpn red Ph3 Cy5 40x Brain1 lobe1_crop4,								2750.76
				20220728 Sqh CTRLi gH2Av green Dpn red Ph3 Cy5 40x Brain1 lobe1_crop5,								20440.5
				20220728 Sqh CTRLi gH2Av green Dpn red Ph3 Cy5 40x Brain1 lobe1_crop6,								9574.48
				20220728 Sqh CTRLi gH2Av green Dpn red Ph3 Cy5 40x Brain1 lobe1_crop7,								33.9294
				20220728 Sqh CTRLi gH2Av green Dpn red Ph3 Cy5 40x Brain1 lobe1_crop8,								4546.06
				20220728 Sqh CTRLi gH2Av green Dpn red Ph3 Cy5 40x Brain1 lobe2_crop1,								585.711
				20220728 Sqh CTRLi gH2Av green Dpn red Ph3 Cy5 40x Brain1 lobe2_crop2,								210.485
				20220728 Sqh CTRLi gH2Av green Dpn red Ph3 Cy5 40x Brain1 lobe2_crop3,								3252.31
				20220728 Sqh CTRLi gH2Av green Dpn red Ph3 Cy5 40x Brain1 lobe2_crop4,								326.221
				20220728 Sqh CTRLi gH2Av green Dpn red Ph3 Cy5 40x Brain1 lobe2_crop5,								8112.55
				20220728 Sqh CTRLi gH2Av green Dpn red Ph3 Cy5 40x Brain1 lobe2_crop6,								1662.47
				20220728 Sqh CTRLi gH2Av green Dpn red Ph3 Cy5 40x Brain2_crop10,								81.9678
				20220728 Sqh CTRLi gH2Av green Dpn red Ph3 Cy5 40x Brain2_crop11,								5434.64
				20220728 Sqh CTRLi gH2Av green Dpn red Ph3 Cy5 40x Brain2_crop12,								98.4574
				20220728 Sqh CTRLi gH2Av green Dpn red Ph3 Cy5 40x Brain2_crop1,								21.4029
				20220728 Sqh CTRLi gH2Av green Dpn red Ph3 Cy5 40x Brain2_crop3,								6446.17
				20220728 Sqh CTRLi gH2Av green Dpn red Ph3 Cy5 40x Brain2_crop4,								209.122
				20220728 Sqh CTRLi gH2Av green Dpn red Ph3 Cy5 40x Brain2_crop5,								21070.2
				20220728 Sqh CTRLi gH2Av green Dpn red Ph3 Cy5 40x Brain2_crop6,								32.3891
				20220728 Sqh CTRLi gH2Av green Dpn red Ph3 Cy5 40x Brain2_crop7,								3523.87
				20220728 Sqh CTRLi gH2Av green Dpn red Ph3 Cy5 40x Brain2_crop8,								8806.92
				20220728 Sqh CTRLi gH2Av green Dpn red Ph3 Cy5 40x Brain2_crop9,								43.926
				20220728 Sqh CTRLi gH2Av green Dpn red Ph3 Cy5 40x Brain3 lobe1_crop1,								3865.5
				20220728 Sqh CTRLi gH2Av green Dpn red Ph3 Cy5 40x Brain3 lobe1_crop2,								7176.99
				20220728 Sqh CTRLi gH2Av green Dpn red Ph3 Cy5 40x Brain3 lobe1_crop3,								25017.1
				20220728 Sqh CTRLi gH2Av green Dpn red Ph3 Cy5 40x Brain3 lobe1_crop4,								538.206
				20220728 Sqh CTRLi gH2Av green Dpn red Ph3 Cy5 40x Brain3 lobe1_crop5,								1781.59
				20220728 Sqh CTRLi gH2Av green Dpn red Ph3 Cy5 40x Brain3 lobe1_crop6,								1118.85
				20220728 Sqh CTRLi gH2Av green Dpn red Ph3 Cy5 40x Brain3 lobe1_crop7,								0
				20220728 Sqh CTRLi gH2Av green Dpn red Ph3 Cy5 40x Brain3 lobe2_crop1,								164.756
				20220728 Sqh CTRLi gH2Av green Dpn red Ph3 Cy5 40x Brain3 lobe2_crop2,								0
				20220728 Sqh CTRLi gH2Av green Dpn red Ph3 Cy5 40x Brain3 lobe2_crop3,								0
				20220728 Sqh CTRLi gH2Av green Dpn red Ph3 Cy5 40x Brain3 lobe2_crop4,								191.922
				20220728 Sqh CTRLi gH2Av green Dpn red Ph3 Cy5 40x Brain3 lobe2_crop5,								26.8874
				20220728 Sqh CTRLi gH2Av green Dpn red Ph3 Cy5 40x Brain3 lobe2_crop6,								3674.7
				20220728 Sqh CTRLi gH2Av green Dpn red Ph3 Cy5 40x Brain4_crop1,								0
				20220728 Sqh CTRLi gH2Av green Dpn red Ph3 Cy5 40x Brain4_crop2,								0
				20220728 Sqh CTRLi gH2Av green Dpn red Ph3 Cy5 40x Brain4_crop3,								0
				20220728 Sqh CTRLi gH2Av green Dpn red Ph3 Cy5 40x Brain4_crop4,								98702.4
				20220728 Sqh CTRLi gH2Av green Dpn red Ph3 Cy5 40x Brain5_crop1,								2483.11
				20220728 Sqh CTRLi gH2Av green Dpn red Ph3 Cy5 40x Brain5_crop2,								5407.75
[truncated: 5 more columns]

## Sheet: Fig5B+ 4D-E
	4B					4D																	4E																										4G
		Asynchrony	Syncrony			20210408 Sqh CTRL gH2Av Ph3 Phall 60x Brain1 lobe1						0		20210408 Sqh Gen-z5997 mutant gH2Av green Ph3 red Phall Cy5 60x Brain1 lobe1						0				20211022 Sqh WorG4 9752 gH2Av Cy5 Ph3 Phall green 60x Brain1							369.165					20211022 Sqh ; WorG4 UAS-Gen_mCherry Ph3 Phall Cy5 gH2Avgreen 60x Brain1 lobe1									43.8032				20240906 Brains sqh WorG4 Edu green Phall red z1 40x Brain 1 lobe1
	Sqh	20	75									12450.6		20210408 Sqh Gen-z5997 mutant gH2Av green Ph3 red Phall Cy5 60x Brain1 lobe1						50.9934				20211022 Sqh WorG4 9752 gH2Av Cy5 Ph3 Phall green 60x Brain2							6.40225														1268.74
	Sqh Gen mut	9	60									0		20210408 Sqh Gen-z5997 mutant gH2Av green Ph3 red Phall Cy5 60x Brain1 lobe2						294.09				20211022 Sqh WorG4 9752 gH2Av Cy5 Ph3 Phall green 60x Brain3							4251.11														6567.77
	Sqh GenOE	65	34									8.26622		20210408 Sqh Gen-z5997 mutant gH2Av green Ph3 red Phall Cy5 60x Brain1 lobe2						4.83439				20211022 Sqh WorG4 9752 gH2Av Cy5 Ph3 Phall green 60x Brain4							7403.42					20211022 Sqh ; WorG4 UAS-Gen_mCherry Ph3 Phall Cy5 gH2Avgreen 60x Brain1 lobe2									11224.6
												257.812		20210408 Sqh Gen-z5997 mutant gH2Av green Ph3 red Phall Cy5 60x Brain2 lobe1						54.4031				20211022 Sqh WorG4 9752 gH2Av Cy5 Ph3 Phall green 60x Brain5L1							3297.29														2325.22
												3.75765		20210408 Sqh Gen-z5997 mutant gH2Av green Ph3 red Phall Cy5 60x Brain3lobe2						0				20211022 Sqh WorG4 9752 gH2Av Cy5 Ph3 Phall green 60x Brain5L2							193.49														3068.07				20240906 Brains sqh WorG4 Edu green Phall red z1 40x Brain 1 lobe2
						20210408 Sqh CTRL gH2Av Ph3 Phall 60x Brain1 lobe2						0		20210408 Sqh Gen-z5997 mutant gH2Av green Ph3 red Phall Cy5 60x Brain3 lobe1						0				20211022 Sqh WorG4 9752 gH2Av Cy5 Ph3 Phall green 60x Brain6							713.917					20211022 Sqh ; WorG4 UAS-Gen_mCherry Ph3 Phall Cy5 gH2Avgreen 60x Brain2									165.53
														20210408 Sqh Gen-z5997 mutant gH2Av green Ph3 red Phall Cy5 60x Brain3 lobe1						0				20211022 Sqh WorG4 9752 gH2Av Cy5 Ph3 Phall green 60x Brain7							0														0
												140.937		20210408 Sqh Gen-z5997 mutant gH2Av green Ph3 red Phall Cy5 60x Brain4 lobe1						4997.32				20211022 Sqh WorG4 9752 gH2Av Cy5 Ph3 Phall green 60x Brain8							588.631														0				20240906 Brains sqh WorG4 Edu green Phall red z1 40x Brain 2 lobe2
												0		20210408 Sqh Gen-z5997 mutant gH2Av green Ph3 red Phall Cy5 60x Brain4 lobe1						11691.1				20211022 Sqh WorG4 9752 gH2Av Cy5 Ph3 Phall green 60x Brain9							3072.67														45.1014
												487.753		20210408 Sqh Gen-z5997 mutant gH2Av green Ph3 red Phall Cy5 60x Brain5 lobe1						1480.06				20211022 Sqh WorG4 9752 gH2Av Cy5 Ph3 Phall green 60x Brain10							0					20211022 Sqh ; WorG4 UAS-Gen_mCherry Ph3 Phall Cy5 gH2Avgreen 60x Brain4									3034.73
						20210408 Sqh CTRL gH2Av Ph3 Phall 60x Brain2 lobe1						1537.11		20210408 Sqh Gen-z5997 mutant gH2Av green Ph3 red Phall Cy5 60x Brain5 lobe1						0				20211022 Sqh WorG4 9752 gH2Av Cy5 Ph3 Phall green 60x Brain11							1924.41														242.693
												19060.7		20210408 Sqh Gen-z5997 mutant gH2Av green Ph3 red Phall Cy5 60x Brain5 lobe2						0				20211022 Sqh WorG4 9752 gH2Av Cy5 Ph3 Phall green 60x Brain12L1							13869.5														33.4687				20240906 Brains sqh WorG4 Edu green Phall red z1 40x Brain2 lobe1
												0		20210408 Sqh Gen-z5997 mutant gH2Av green Ph3 red Phall Cy5 60x Brain5 lobe2						0				20211022 Sqh WorG4 9752 gH2Av Cy5 Ph3 Phall green 60x Brain12L2							7741.95														4721.43
												0												20211210 Sqh WorG4 gH2Av Cy5 Ph3 Phall green 60x Brain1 lobe1							27695.7					20211022 Sqh ; WorG4 UAS-Gen_mCherry Ph3 Phall Cy5 gH2Avgreen 60x Brain5									2700.32
						20210408 Sqh CTRL gH2Av Ph3 Phall 60x Brain2 lobe2						0												20211210 Sqh WorG4 gH2Av Cy5 Ph3 Phall green 60x Brain1 lobe2							0														16.9523				20240906 Brains sqh WorG4 Edu green Phall red z1 40x Brain 3 lobe1
												0		20220606 Sqh Gen-z5997 mutant gH2Av green Ph3 red Phall Cy5 60x Brain3 lobe1						25.3666				20211210 Sqh WorG4 gH2Av Cy5 Ph3 Phall green 60x Brain2 lobe1							0					20211022 Sqh ; WorG4 UAS-Gen_mCherry Ph3 Phall Cy5 gH2Avgreen 60x Brain6_lobe1									1450.21
												0		20220606 Sqh Gen-z5997 mutant gH2Av green Ph3 red Phall Cy5 60x Brain3 lobe1						18.5926				20211210 Sqh WorG4 gH2Av Cy5 Ph3 Phall green 60x Brain2 lobe2							0														0				20240906 Brains sqh WorG4 Edu green Phall red z1 40x Brain 3 lobe2
												8.63768		20220606 Sqh Gen-z5997 mutant gH2Av green Ph3 red Phall Cy5 60x1 Brain1 lobe1						2779.97				20211210 Sqh WorG4 gH2Av Cy5 Ph3 Phall green 60x Brain3lobe1							82.075														0
														20220606 Sqh Gen-z5997 mutant gH2Av green Ph3 red Phall Cy5 60x1 Brain1-crop1						0				20211210 Sqh WorG4 gH2Av Cy5 Ph3 Phall green 60x Brain3 lobe2							36.6687					20211022 Sqh ; WorG4 UAS-Gen_mCherry Ph3 Phall Cy5 gH2Avgreen 60x Brain6_lobe2									0
						20210408 Sqh CTRL gH2Av Ph3 Phall 60x Brain2 lobe1						5.79377		20220606 Sqh Gen-z5997 mutant gH2Av green Ph3 red Phall Cy5 60x1 Brain1						19.9498				20211210 Sqh WorG4 gH2Av Cy5 Ph3 Phall green 60x Brain4 lobe1							230.847														110.33				20240906 Brains sqh WorG4 Edu green Phall red z1 40x Brain 3 lobe1
												0		20220606 Sqh Gen-z5997 mutant gH2Av green Ph3 red Phall Cy5 60x1 Brain1						0											6436.76														0				20240906 Brains sqh WorG4 Edu green Phall red z1 40x Brain 3 lobe2
												120.309		20220606 Sqh Gen-z5997 mutant gH2Av green Ph3 red Phall Cy5 60x1 Brain2 lobe1						0				20211210 Sqh WorG4 gH2Av Cy5 Ph3 Phall green 60x Brain4 lobe1							314.36														0				20240906 Brains sqh WorG4 Edu green Phall red z1 40x Brain 4 lobe2
												2209.04		20220606 Sqh Gen-z5997 mutant gH2Av green Ph3 red Phall Cy5 60x1 Brain2 lobe2-						0				20211210 Sqh WorG4 gH2Av Cy5 Ph3 Phall green 60x Brain5 lobe1							3972.11					20211210 Sqh WorG4 UAS-gen-mCherry gH2Av Ph3 Phall 60x Brain1 lobe1									0
						20210408 Sqh CTRL gH2Av Ph3 Phall 60x Brain2 lobe2						11742.1		20220606 Sqh Gen-z5997 mutant gH2Av green Ph3 red Phall Cy5 60x1 Brain2 lobe2						28.6325				20211210 Sqh WorG4 gH2Av Cy5 Ph3 Phall green 60x Brain5 lobe2							6147.77														7.93129
												221.502		20220606 Sqh Gen-z5997 mutant gH2Av green Ph3 red Phall Cy5 60x1 Brain2 lobe2						0				20211210 Sqh WorG4 gH2Av Cy5 Ph3 Phall green 60x Brain6 lobe1							4870.03														0				20240906 Brains sqh WorG4 Edu green Phall red z1 40x Brain 4 lobe1
												394.759		20220606 Sqh Gen-z5997 mutant gH2Av green Ph3 red Phall Cy5 60x1 Brain4 lobe1						0				20211210 Sqh WorG4 gH2Av Cy5 Ph3 Phall green 60x Brain6 lobe2							2534.11					20211210 Sqh WorG4 UAS-gen-mCherry gH2Av Ph3 Phall 60x Brain1 lobe2									222.717				20240906 Brains sqh WorG4 Edu green Phall red z1 40x1 Brain 5 lobe1
												10410.1		20220606 Sqh Gen-z5997 mutant gH2Av green Ph3 red Phall Cy5 60x1 Brain4 lobe1						0				20211210 Sqh WorG4 gH2Av Cy5 Ph3 Phall green 60x Brain7							5246.86														2329.85				20240906 Brains sqh WorG4 Edu green Phall red z1 40x1 Brain 5 lobe2
						20210408 Sqh CTRL gH2Av Ph3 Phall 60x Brain6 lobe1						9622.14		20220606 Sqh Gen-z5997 mutant gH2Av green Ph3 red Phall Cy5 60x1 Brain5 lobe1						35394.4				20211210 Sqh WorG4 gH2Av Cy5 Ph3 Phall green 60x Brain10							0														1156.35				20240906 Brains sqh WorG4 Edu green Phall red z1 40x1 Brain 6 lobe1
												9578.43		20220606 Sqh Gen-z5997 mutant gH2Av green Ph3 red Phall Cy5 60x1 Brain4 lobe5						0				20211210 Sqh WorG4 gH2Av Cy5 Ph3 Phall green 60x Brain11 lobe1							0					20211210 Sqh WorG4 UAS-gen-mCherry gH2Av Ph3 Phall 60x Brain3 lobe1									16888.5
												3.0053												20211210 Sqh WorG4 gH2Av Cy5 Ph3 Phall green 60x Brain12 lobe2							0														7850.19				20240906 Brains sqh WorG4 Edu green Phall red z1 40x1 Brain 6 lobe2
												11217.9												20211210 Sqh WorG4 gH2Av Cy5 Ph3 Phall green 60x Brain13 lobe1							432.604														9075.69
						20210408 Sqh CTRL gH2Av Ph3 Phall 60x Brain6 lobe2						20928.1												20211210 Sqh WorG4 gH2Av Cy5 Ph3 Phall green 60x Brain13 lobe2							899.877														8088.76
												18284												20211210 Sqh WorG4 gH2Av Cy5 Ph3 Phall green 60x Brain14 lobe1							18.4519					20211210 Sqh WorG4 UAS-gen-mCherry gH2Av Ph3 Phall 60x Brain3_lobe2									5819.73				20240906 Brains sqh WorG4 Edu green Phall red z1 40x1 Brain 7lobe1
												2915.94																			0														143.727
												0																			214.644														3029.54
												0																			419.285					20211210 Sqh WorG4 UAS-gen-mCherry gH2Av Ph3 Phall 60x Brain4 lobe1									890.669				20240906 Brains sqh WorG4 Edu green Phall red z1 40x1 Brain 7 lobe2
						20210408 Sqh CTRL gH2Av Ph3 Phall 60x Brain7 lobe2						469.419												220220214 Sqh WorG4 gH2Av Cy5 Ph3 Phall green 60x Brain2_lobe1							1518.49														2166.99
												17676.5												220220214 Sqh WorG4 gH2Av Cy5 Ph3 Phall green 60x Brain2_lobe2							0														6819.42				20240906 Brains sqh WorG4 Edu green Phall red z1 40x1 Brain 8 lobe1
												712.79												220220214 Sqh WorG4 gH2Av Cy5 Ph3 Phall green 60x Brain3							3857.89														10462.2
												23140.5												220220214 Sqh WorG4 gH2Av Cy5 Ph3 Phall green 60x Brain4							979.985					20211210 Sqh WorG4 UAS-gen-mCherry gH2Av Ph3 Phall 60x Brain4 lobe2									12006.2
																								220220214 Sqh WorG4 gH2Av Cy5 Ph3 Phall green 60x Brain5							2655.81														5058.81				20240906 Brains sqh WorG4 Edu green Phall red z1 40x1 Brain 8 lobe2
						20210408 Sqh CTRL gH2Av Ph3 Phall 60x Brain7 lobe1						0												220220214 Sqh WorG4 gH2Av Cy5 Ph3 Phall green 60x Brain6							578.656
												1860.21												220220214 Sqh WorG4 gH2Av Cy5 Ph3 Phall green 60x Brain7_lobe1							245.107
												0												220220214 Sqh WorG4 gH2Av Cy5 Ph3 Phall green 60x Brain7_lobe2							291.691					20211210 Sqh WorG4 UAS-gen-mCherry gH2Av Ph3 Phall 60x Brain7 lobe1													20240912 Brains sqh WorG4 EdU 2h Cy5 z1 40x Brain 1
												0												220220214 Sqh WorG4 gH2Av Cy5 Ph3 Phall green 60x Brain8_lobe1							1587.67														2425.71
												0												220220214 Sqh WorG4 gH2Av Cy5 Ph3 Phall green 60x Brain8_lobe2							20.5742					20211210 Sqh WorG4 UAS-gen-mCherry gH2Av Ph3 Phall 60x Brain8 lobe1									6783.33
						20210408 Sqh CTRL gH2Av Ph3 Phall 60x Brain3						84.5794																			6.77693														875.084
												5575.3																			17.2184														3.82627				20240912 Brains sqh WorG4 EdU 2h Cy5 z1 40x Brain 1L2
												1032.46												220220214 Sqh WorG4 gH2Av Cy5 Ph3 Phall green 60x Brain9							5.03395					20211210 Sqh WorG4 UAS-gen-mCherry gH2Av Ph3 Phall 60x Brain8 lobe2									1233.65
												346.576												220220214 Sqh WorG4 gH2Av Cy5 Ph3 Phall green 60x Brain10							2105.97														433.606
												0												220220214 Sqh WorG4 gH2Av Cy5 Ph3 Phall green 60x Brain11							28.5031														13.0251				20240912 Brains sqh WorG4 EdU 2h Cy5 z1 40x Brain 2lobe1
												3043.63												220220214 Sqh WorG4 gH2Av Cy5 Ph3 Phall green 60x Brain12							1580.08					20211210 Sqh WorG4 UAS-gen-mCherry gH2Av Ph3 Phall 60x Brain9									1172.49
						20220606 Sqh CTRL gH2Av Ph3 Phall 60x Brain1lobe1						0																			23.0576														5413.47
												0												220220214 Sqh WorG4 gH2Av Cy5 Ph3 Phall green 60x Brain13							2318.16					20211210 Sqh WorG4 UAS-gen-mCherry gH2Av Ph3 Phall 60x Brain1 lobe2									7021.89				20240912 Brains sqh WorG4 EdU 2h Cy5 z1 40x Brain 2lobe2
												0																			260.495														3297.62
						20220606 Sqh CTRL gH2Av Ph3 Phall 60x Brain1lobe2						102.828												220220214 Sqh WorG4 gH2Av Cy5 Ph3 Phall green 60x Brain15							278.082														6479.77
												0.636985												220220214 Sqh WorG4 gH2Av Cy5 Ph3 Phall green 60x Brain16							285.091														2731.24				20240912 Brains sqh WorG4 EdU 2h Cy5 z1 40x Brain 3lobe1
												2.24882												220220214 Sqh WorG4 gH2Av Cy5 Ph3 Phall green 60x Brain17							572.5					20211210 Sqh WorG4 UAS-gen-mCherry gH2Av Ph3 Phall 60x Brain2									4930.15
												0												220220214 Sqh WorG4 gH2Av Cy5 Ph3 Phall green 60x Brain18							474.609														258.819
						20220606 Sqh CTRL gH2Av Ph3 Phall 60x Brain2lobe1						392.327												220220214 Sqh WorG4 gH2Av Cy5 Ph3 Phall green 60x Brain19							271.013														335.438				20240912 Brains sqh WorG4 EdU 2h Cy5 z1 40x Brain 3lobe2
												9101.84												220220214 Sqh WorG4 gH2Av Cy5 Ph3 Phall green 60x Brain20							17.3159														43.6808				20240912 Brains sqh WorG4 EdU 2h Cy5 z1 40x Brain 4 lobe1
						20220606 Sqh CTRL gH2Av Ph3 Phall 60x Brain2lobe2						342.371												220220214 Sqh WorG4 gH2Av Cy5 Ph3 Phall green 60x Brain21							28.9594					20211210 Sqh WorG4 UAS-gen-mCherry gH2Av Ph3 Phall 60x Brain8 lobe3									37.2282				20240912 Brains sqh WorG4 EdU 2h Cy5 z1,5 40x Brain 4 lobe2
												5.10626												20220207 Sqh WorG4 gH2Av Cy5 Ph3 Phall greenl 60x Brain1_lobe1							0														1295.36
												6.19632																			3325.65														2220.4
						20220606 Sqh CTRL gH2Av Ph3 Phall 60x Brain3lobe2						0												20220207 Sqh WorG4 gH2Av Cy5 Ph3 Phall greenl 60x Brain1_lobe2							1142.91														620.054				20240912 Brains sqh WorG4 EdU 2h Cy5 z1,5 40x Brain 5
												130.86																			116.467					20220207 Sqh UAS-gen-mCh gH2Av Ph3 Phall 60x Brain3_lobe1									208.726
						20220606 Sqh CTRL gH2Av Ph3 Phall 60x Brain3lobe1						768.704																			5.22055														0
																								20220207 Sqh WorG4 gH2Av Cy5 Ph3 Phall greenl 60x Brain2_lobe1							0					20220207 Sqh UAS-gen-mCh gH2Av Ph3 Phall 60x Brain3_lobe2									5850.92
																								20220207 Sqh WorG4 gH2Av Cy5 Ph3 Phall greenl 60x Brain2_lobe2							8.80342														0
						20220606 Sqh CTRL gH2Av Ph3 Phall 60x Brain4						5.14187												20220207 Sqh WorG4 gH2Av Cy5 Ph3 Phall greenl 60x Brain3							0														6.37771
												750.068												20220207 Sqh WorG4 gH2Av Cy5 Ph3 Phall greenl 60x Brain11							50.2366					20220207 Sqh UAS-gen-mCh gH2Av Ph3 Phall 60x Brain1									24.93
												766.138																			0														0
												7614.2												20220207 Sqh WorG4 gH2Av Cy5 Ph3 Phall greenl 60x Brain12_lobe1							0														4677.34
						20220606 Sqh CTRL gH2Av Ph3 Phall 60x Brain5						291.499												20220207 Sqh WorG4 gH2Av Cy5 Ph3 Phall greenl 60x Brain12_lobe2							0					20220207 Sqh UAS-gen-mCh gH2Av Ph3 Phall 60x Brain2									7180.47				20240912 Brains sqh EdU 2h Z1 40x Brain6lobe1
												0												20220207 Sqh WorG4 gH2Av Cy5 Ph3 Phall greenl 60x Brain13							4060.04														6482.72
												7.32474																			0					20220207 Sqh UAS-gen-mCh gH2Av Ph3 Phall 60x Brain6									3346.82
												34.2057																			795.405														8179.84
						20220606 Sqh CTRL gH2Av Ph3 Phall 60x Brain6lobe1						0																			18.6498														1448.32
												2226.94												20220207 Sqh WorG4 gH2Av Cy5 Ph3 Phall greenl 60x Brain14							0														0.5861				20240912 Brains sqh EdU 2h Z1 40x Brain6lobe2
												5962.8												20220207 Sqh WorG4 gH2Av Cy5 Ph3 Phall greenl 60x Brain15							3926.25					20220207 Sqh UAS-gen-mCh gH2Av Ph3 Phall 60x Brain4									144.5
						20220606 Sqh CTRL gH2Av Ph3 Phall 60x Brain6lobe2						2982.09												20220207 Sqh WorG4 gH2Av Cy5 Ph3 Phall greenl 60x Brain8							547.069														478.422
												3355.65												20220207 Sqh WorG4 gH2Av Cy5 Ph3 Phall greenl 60x Brain9							0														8705.27				20240912 Brains sqh EdU 2h Z1 40x Brain7lobe1
												3861.86												20220207 Sqh WorG4 gH2Av Cy5 Ph3 Phall greenl 60x Brain10							68.7723					220220214 Sqh UAS-Gen-mCh Ph3cy5 gH2Avgreen Phall 60x Brain2									12287.6
						20220606 Sqh CTRL gH2Av Ph3 Phall 60x Brain6lobe1						0												20220207 Sqh WorG4 gH2Av Cy5 Ph3 Phall greenl 60x Brain4_lobe1							1.83318														22362.2
						20214 Sqh CTRL gH2Av Ph3 Phall 60x Brain6lobe2						209.694																			15.4411					220220214 Sqh UAS-Gen-mCh Ph3cy5 gH2Avgreen Phall 60x Brain3 lobe1									25209
												126.039												20220207 Sqh WorG4 gH2Av Cy5 Ph3 Phall greenl 60x Brain4_lobe2							295.502					220220214 Sqh UAS-Gen-mCh Ph3cy5 gH2Avgreen Phall 60x Brain3 lobe2									9517.01
												0																			23.9147					220220214 Sqh UAS-Gen-mCh Ph3cy5 gH2Avgreen Phall 60x Brain1 lobe1									15035.8				20240912 Brains sqh EdU 2h Z1 40x Brain7obe2
						20214 Sqh CTRL gH2Av Ph3 Phall 60x Brain7						9661.19												20220207 Sqh WorG4 gH2Av Cy5 Ph3 Phall greenl 60x Brain5_lobe1							626.062					220220214 Sqh UAS-Gen-mCh Ph3cy5 gH2Avgreen Phall 60x Brain2 lobe2									14967.8
												8936.09												20220207 Sqh WorG4 gH2Av Cy5 Ph3 Phall greenl 60x Brain5_lobe2							581.083														13638.8
												0												20220207 Sqh WorG4 gH2Av Cy5 Ph3 Phall greenl 60x Brain6							2626.13														50.1051
												7186.48												20220207 Sqh WorG4 gH2Av Cy5 Ph3 Phall greenl 60x Brain7_lobe1							2474.22					220220214 Sqh UAS-Gen-mCh Ph3cy5 gH2Avgreen Phall 60x Brain3lobe1									5032.59
						20214 Sqh CTRL gH2Av Ph3 Phall 60x Brain8						18298.1																			61.5453														23056
												7724.48												20220207 Sqh WorG4 gH2Av Cy5 Ph3 Phall greenl 60x Brain7_lobe2							522.41														6428.49				20240912 Brains sqh EdU 2h Z1 40x Brain8
												14807.4																			490.12														6427.59
																																				220220214 Sqh UAS-Gen-mCh Ph3cy5 gH2Avgreen Phall 60x Brain4 lobe1									6296.66
																																													1229.78				20240912 Brains sqh EdU 2h Z1 40x Brain9
																																													311.778
																																				220220214 Sqh UAS-Gen-mCh Ph3cy5 gH2Avgreen Phall 60x Brain4 lobe2									4327.99
																																													2285.54
																																													2406.05
																																													2753.02
																																																	20240912 Brains sqh EdU 2h Z1 40x Brain10
																																																	20240912 Brains sqh EdU 2h Z1 40x Brain11lobe1
																																																	20240912 Brains sqh EdU 2h Z1 40x Brain11lobe2
																																																	20240912 Brains sqh EdU 2h Z1 40x Brain12
																																																	20240912 Brains sqh EdU 2h Z1 40x Brain1lobe1
																																																	20240912 Brains sqh EdU 2h Z1 40x Brain1lobe2
																																																	20240912 Brains sqh EdU 2h Z1 40x Brain2lobe1
																																																	20240912 Brains sqh EdU 2h Z1 40x Brain2lobe2
																																																	20240912 Brains sqh EdU 2h Z1 40x Brain4lobe1
																																																	20240912 Brains sqh EdU 2h Z1 40x Brain4lobe2
																																																	20240916 Brains sqh WorG4 EdU 2h green Cy5 z1 40x Brain6
																																																	20240916 Brains sqh WorG4 EdU 2h green Cy5 z1 40x Brain6lobe2
																																																	20240916 Brains sqh WorG4 EdU 2h green Cy5 z1 40x Brain7
																																																	20240916 Brains sqh WorG4 EdU 2h green Cy5 z1 40x Brain7l2

## Sheet: SF1B+C
S1B
	Sqh Ctrl										SqhRAD51RNAi									S1C
	20220624 sqhWorG gH2Av Ph3 Dpn 40x Brain1								33.3333		20220624 sqhWorG4 UAS Rad51 RNAi gH2Av Ph3 Dpn 40x Brain1							91.6667		20220624 sqhWorG gH2Av Ph3 Dpn 40x Brain1							0		20220624 sqhWorG4 UAS Rad51 RNAi gH2Av Ph3 Dpn 40x Brain1								0
	20220624 sqhWorG gH2Av Ph3 Dpn 40x Brain2								46.1538		20220624 sqh WorG4 UAS Rad51 RNA gH2Av Ph3 Dpn 40x Brain2							63.6364									0										0
	20220624 sqhWorG gH2Av Ph3 Dpn 40x Brain3								50		20220624 sqh WorG4 UAS Rad51 RNA gH2Av Ph3 Dpn 40x Brain3							44.4444		20220624 sqhWorG gH2Av Ph3 Dpn 40x Brain2							61.8182										172.018
	20220624 sqhWorG gH2Av Ph3 Dpn 40x Brain4								20		20220624 sqh WorG4 UAS Rad51 RNA gH2Av Ph3 Dpn 40x Brain4							44.4444									0										0
	20220624 sqhWorG gH2Av Ph3 Dpn 40x Brain5								40		20220624 sqh WorG4 UAS Rad51 RNAi gH2Av Ph3 Dpn 40x Brain5							100									0										80.8081
	20220630 Sqh WorG4 Dpn green Ph3 Cy5 gH2Av br1								50		20220630 Sqh WorG4 UAS Rad51 RNAi Dpn green Ph3 Cy5 gH2Av red 40x Brain9							60		20220624 sqhWorG gH2Av Ph3 Dpn 40x Brain3							0										175.5
	20220630 Sqh WorG4 Dpn green Ph3 Cy5 gH2Av br2								46.1538		20220630 Sqh WorG4 UAS Rad51 RNAi Dpn green Ph3 Cy5 gH2Av red 40x Brain1							66.6667									4452.59										0
	20220630 Sqh WorG4 Dpn green Ph3 Cy5 gH2Av br3								35.7143		20220630 Sqh WorG4 UAS Rad51 RNAi Dpn green Ph3 Cy5 gH2Av red 40x Brain7							90									0										0
	20220630 Sqh WorG4 Dpn green Ph3 Cy5 gH2Av br4								50		20220630 Sqh WorG4 UAS Rad51 RNAi Dpn green Ph3 Cy5 gH2Av red 40x Brain2							55.5556		20220624 sqhWorG gH2Av Ph3 Dpn 40x Brain4							270.997										0
	20220630 Sqh WorG4 Dpn green Ph3 Cy5 gH2Av br5								33.3333		20220630 Sqh WorG4 UAS Rad51 RNAi Dpn green Ph3 Cy5 gH2Av red 40x Brain3							55.5556									0										0
																											142.014		20220624 sqh WorG4 UAS Rad51 RNA gH2Av Ph3 Dpn 40x Brain2								7222.1
																											0										43.5666
																				20220624 sqhWorG gH2Av Ph3 Dpn 40x Brain5							0										170.787
																											0										450
																											144.915										0
																											0										0
																				20220624 sqhWorG gH2Av Ph3 Dpn 40x Brain6							0										81.4324
																											34.2105		20220624 sqh WorG4 UAS Rad51 RNA gH2Av Ph3 Dpn 40x Brain3								362.719
																											38.5151										0
																											436.458										0
																				20220624 sqhWorG gH2Av Ph3 Dpn 40x Brain6							0										0
																											293.548										35.8362
																											0		20220624 sqh WorG4 UAS Rad51 RNA gH2Av Ph3 Dpn 40x Brain4								0
																				20220624 sqhWorG gH2Av Ph3 Dpn 40x Brain7							90.4762										960.93
																											0										0
																											81.0651										0
																											0										1096.84
																											0										0
																				20220706 sqhWorG gH2Av Ph3 Dpn 40x Brain1							26.1062		20220624 sqh WorG4 UAS Rad51 RNAi gH2Av Ph3 Dpn 40x Brain5								102.823
																											108.392										3445.65
																				20220706 sqhWorG gH2Av Ph3 Dpn 40x Brain2							0										400
																											27.1403										0
																				20220706 sqhWorG gH2Av Ph3 Dpn 40x Brain3							0										0
																											0		20220624 sqh WorG4 UAS Rad51 RNAi gH2Av Ph3 Dpn 40x Brain6								0
																											1121.78										150.733
																				20220706 sqhWorG gH2Av Ph3 Dpn 40x Brain4							0										39.3657
																											70.9677										0
																				20220706 sqhWorG gH2Av Ph3 Dpn 40x Brain5							25.9701		20220624 sqh WorG4 UAS Rad51 RNAi gH2Av Ph3 Dpn 40x Brain7								152.321
																											238.356										0
																											0										49.697
																				20220706 sqhWorG gH2Av Ph3 Dpn 40x Brain6							0		20220624 sqh WorG4 UAS Rad51 RNAi gH2Av Ph3 Dpn 40x Brain8								0
																											0										0
																											0										158.824
																				20220706 sqhWorG gH2Av Ph3 Dpn 40x Brain7							0		20220624 sqh WorG4 UAS Rad51 RNAi gH2Av Ph3 Dpn 40x Brain9								93.3754
																											0										0
																											35.5212										116.935
																											0										0
																				20220706 sqhWorG gH2Av Ph3 Dpn 40x Brain8							34.0136		20220624 sqh WorG4 UAS Rad51 RNAi gH2Av Ph3 Dpn 40x Brain10								0
																											115.362										0
																											63.2509										0
																				20220630 Sqh WorG4 Dpn green Ph3 Cy5 gH2Av br1							117.647		20220706 sqhWorG UAS Rad51 RNAgH2Av Ph3 Dpn 40x Brain1								3159.33
																											0										8054.38
																											0										278.716
																											0										0
																											0										0
																				20220630 Sqh WorG4 Dpn green Ph3 Cy5 gH2Av br2							4203.61										0
																											0		20220706 sqhWorG UAS Rad51 RNAgH2Av Ph3 Dpn 40x Brain2								56.4706
																											49.1329										0
																											143.223										0
																											0		20220706 sqhWorG UAS Rad51 RNAgH2Av Ph3 Dpn 40x Brain3								0
																				20220630 Sqh WorG4 Dpn green Ph3 Cy5 gH2Av br3							2975.47										0
																											4850.99										101.254
																											0										0
																											0		20220706 sqhWorG UAS Rad51 RNAgH2Av Ph3 Dpn 40x Brain4								0
																											50.9474										129.707
																											0										0
																				20220630 Sqh WorG4 Dpn green Ph3 Cy5 gH2Av br4							60.6127										79.4613
																											0		20220706 sqhWorG UAS Rad51 RNAgH2Av Ph3 Dpn 40x Brain5								4809.73
																											0										79.3926
																											0										32.5815
																				20220630 Sqh WorG4 Dpn green Ph3 Cy5 gH2Av br5							0		20220706 sqhWorG UAS Rad51 RNAgH2Av Ph3 Dpn 40x Brain6								59.2133
																											34.1667										0
																											0										54.5133
																											79.25		20220706 sqhWorG UAS Rad51 RNAgH2Av Ph3 Dpn 40x Brain7								27.5915
																				20220630 Sqh WorG4 Dpn green Ph3 Cy5 gH2Av br6							0										0
																											24.2424										39.5382
																											67.0677		20220630 Sqh WorG4 UAS Rad51 RNAi Dpn green Ph3 Cy5 gH2Av red 40x Brain1								0
																											1313.58										64.5367
																				20220630 Sqh WorG4 Dpn green Ph3 Cy5 gH2Av br7							0										37.7682
																											38.8273										1661.79
																											64.9123		20220630 Sqh WorG4 UAS Rad51 RNAi Dpn green Ph3 Cy5 gH2Av red 40x Brain2								0
																											115.484										83.8356
																				20220630 Sqh WorG4 Dpn green Ph3 Cy5 gH2Av br8							0										0
																											0										39.0328
																																					22.9491
																																					0
																													20220630 Sqh WorG4 UAS Rad51 RNAi Dpn green Ph3 Cy5 gH2Av red 40x Brain3								690.75
																																					48.4127
																																					62.1868
																																					0
																																					38.1426
																																					0
																													20220630 Sqh WorG4 UAS Rad51 RNAi Dpn green Ph3 Cy5 gH2Av red 40x Brain4								36.0825
																																					50.4386
																																					70.2842
																																					89.3035
																																					32.1629
																																					0
																													20220630 Sqh WorG4 UAS Rad51 RNAi Dpn green Ph3 Cy5 gH2Av red 40x Brain7								67.1371
																																					326.615
																																					49.7826
																																					0
																																					68.8636
																																					67.2072
																													20220630 Sqh WorG4 UAS Rad51 RNAi Dpn green Ph3 Cy5 gH2Av red 40x Brain8								92.5
																																					0
																																					0
																																					0
																																					23.6486
																													20220630 Sqh WorG4 UAS Rad51 RNAi Dpn green Ph3 Cy5 gH2Av red 40x Brain9								55.5387
																																					0
																																					0
																																					0
																																					0
																																					0
																																					0
																																					0
																																					0

## Sheet: SF2B-C+F
	SF2B																						SF2C																				SF2G
	20210921 Diploid WT Dpn gH2Av Ph3 Phall 40x Brain1 lobe1							24				20220314 Diploid Gen mut gH2Av green Dpn red Ph3 Phall Cy5 60x Brain1 lobe1.								64			20210921 Diploid WT Dpn gH2Av Ph3 Phall 40x Brain1 lobe1						5.26316			20220314 Diploid Gen mut gH2Av green Dpn red Ph3 Phall Cy5 60x Brain1 lobe1.								21.875				No Errors	Lagging	Acentric	Bridge
	20210921 Diploid WT Dpn gH2Av Ph3 Phall 40x Brain1 lobe2							27				20220314 Diploid Gen mut gH2Av green Dpn red Ph3 Phall Cy5 60x Brain1 lobe2.								57			20210921 Diploid WT Dpn gH2Av Ph3 Phall 40x Brain1 lobe2						6.25			20220314 Diploid Gen mut gH2Av green Dpn red Ph3 Phall Cy5 60x Brain1 lobe2.								24.5614			Ctrl	93.9394	3.0303	0	3.0303
	20210921 Diploid WT Dpn gH2Av Ph3 Phall 40x Brain2-1							28				20220314 Diploid Gen mut gH2Av green Dpn red Ph3 Phall Cy5 60x Brain2 lobe1.								41			20210921 Diploid WT Dpn gH2Av Ph3 Phall 40x Brain2-1						4.7619			20220314 Diploid Gen mut gH2Av green Dpn red Ph3 Phall Cy5 60x Brain2 lobe1.								21.9512			Genmut	73.5297	11.7647	8.82353	5.88235
	20210921 Diploid WT Dpn gH2Av Ph3 Phall 40x Brain2-2							24				20220314 Diploid Gen mut gH2Av green Dpn red Ph3 Phall Cy5 60x Brain2 lobe2.								36			20210921 Diploid WT Dpn gH2Av Ph3 Phall 40x Brain2-2						16.6667			20220314 Diploid Gen mut gH2Av green Dpn red Ph3 Phall Cy5 60x Brain2 lobe2.								16.6667
	20210921 Diploid WT Dpn gH2Av Ph3 Phall 40x Brain3-1							23				20220314 Diploid Gen mut gH2Av green Dpn red Ph3 Phall Cy5 60x Brain3 lobe1.								35			20210921 Diploid WT Dpn gH2Av Ph3 Phall 40x Brain3-1						18.5185			20220314 Diploid Gen mut gH2Av green Dpn red Ph3 Phall Cy5 60x Brain3 lobe1.								28.5714
	20210921 Diploid WT Dpn gH2Av Ph3 Phall 40x Brain3-2							27				20220314 Diploid Gen mut gH2Av green Dpn red Ph3 Phall Cy5 60x Brain3 lobe2.								37			20210921 Diploid WT Dpn gH2Av Ph3 Phall 40x Brain3-2						15.3846			20220314 Diploid Gen mut gH2Av green Dpn red Ph3 Phall Cy5 60x Brain3 lobe2.								18.9189
	20210921 Diploid WT Dpn gH2Av Ph3 Phall 40x Brain5-1							35				20220314 Diploid Gen mut gH2Av green Dpn red Ph3 Phall Cy5 60x Brain4 lobe1.								32			20210921 Diploid WT Dpn gH2Av Ph3 Phall 40x Brain5-1						8.88889			20220314 Diploid Gen mut gH2Av green Dpn red Ph3 Phall Cy5 60x Brain4 lobe1.								37.5
	20210921 Diploid WT Dpn gH2Av Ph3 Phall 40x Brain5-2							27				20220314 Diploid Gen mut gH2Av green Dpn red Ph3 Phall Cy5 60x Brain5 lobe1.								58			20210921 Diploid WT Dpn gH2Av Ph3 Phall 40x Brain5-2						18			20220314 Diploid Gen mut gH2Av green Dpn red Ph3 Phall Cy5 60x Brain5 lobe1.								18.9655
	20210921 Diploid WT Dpn gH2Av Ph3 Phall 40x Brain6-1							52				20220314 Diploid Gen mut gH2Av green Dpn red Ph3 Phall Cy5 60x Brain5 lobe2.								57			20210921 Diploid WT Dpn gH2Av Ph3 Phall 40x Brain6-1						14.2857			20220314 Diploid Gen mut gH2Av green Dpn red Ph3 Phall Cy5 60x Brain5 lobe2.								17.5439
	20210921 Diploid WT Dpn gH2Av Ph3 Phall 40x Brain6-2							44				20220314 Diploid Gen mut gH2Av green Dpn red Ph3 Phall Cy5 60x Brain6 lobe1.								41			20210921 Diploid WT Dpn gH2Av Ph3 Phall 40x Brain6-2						8.69565			20220314 Diploid Gen mut gH2Av green Dpn red Ph3 Phall Cy5 60x Brain6 lobe1.								29.2683
	20210921 Diploid WT Dpn gH2Av Ph3 Phall 40x Brain8-1							46				20220314 Diploid Gen mut gH2Av green Dpn red Ph3 Phall Cy5 60x Brain6 lobe2.								35			20210921 Diploid WT Dpn gH2Av Ph3 Phall 40x Brain8-1						17.9487			20220314 Diploid Gen mut gH2Av green Dpn red Ph3 Phall Cy5 60x Brain6 lobe2.								31.4286
	20210921 Diploid WT Dpn gH2Av Ph3 Phall 40x Brain8-2							37				20220314 Diploid Gen mut gH2Av green Dpn red Ph3 Phall Cy5 60x Brain7 lobe2.								50			20210921 Diploid WT Dpn gH2Av Ph3 Phall 40x Brain8-2						14.6341			20220314 Diploid Gen mut gH2Av green Dpn red Ph3 Phall Cy5 60x Brain7 lobe2.								22
	20210921 Diploid WT Dpn gH2Av Ph3 Phall 40x Brain9-1							25				20220314 Diploid Gen mut gH2Av green Dpn red Ph3 Phall Cy5 60x Brain8 lobe1.								42			20210921 Diploid WT Dpn gH2Av Ph3 Phall 40x Brain9-1						0			20220314 Diploid Gen mut gH2Av green Dpn red Ph3 Phall Cy5 60x Brain8 lobe1.								26.1905
	20210921 Diploid WT Dpn gH2Av Ph3 Phall 40x Brain9-2							27				20220314 Diploid Gen mut gH2Av green Dpn red Ph3 Phall Cy5 60x Brain8 lobe2.								37			20210921 Diploid WT Dpn gH2Av Ph3 Phall 40x Brain9-2						23.0769			20220314 Diploid Gen mut gH2Av green Dpn red Ph3 Phall Cy5 60x Brain8 lobe2.								21.6216
	20210925 WT Diploid Dpn gH2Av Ph3 Phall 40x Brain1-1							24				20220314 Diploid Gen mut gH2Av green Dpn red Ph3 Phall Cy5 60x Brain9 lobe1.								53			20210925 WT Diploid Dpn gH2Av Ph3 Phall 40x Brain1-1						20.8333			20220314 Diploid Gen mut gH2Av green Dpn red Ph3 Phall Cy5 60x Brain9 lobe1.								35.8491
	20210925 WT Diploid Dpn gH2Av Ph3 Phall 40x Brain1-2							42				20220314 Diploid Gen mut gH2Av green Dpn red Ph3 Phall Cy5 60x Brain9 lobe2.								44			20210925 WT Diploid Dpn gH2Av Ph3 Phall 40x Brain1-2						14.8148			20220314 Diploid Gen mut gH2Av green Dpn red Ph3 Phall Cy5 60x Brain9 lobe2.								20.4545
	20210925 WT Diploid Dpn gH2Av Ph3 Phall 40x Brain2 lobe1							39				20220314 Diploid Gen mut gH2Av green Dpn red Ph3 Phall Cy5 60x Brain10obe1.								38			20210925 WT Diploid Dpn gH2Av Ph3 Phall 40x Brain2 lobe1						32.1429			20220314 Diploid Gen mut gH2Av green Dpn red Ph3 Phall Cy5 60x Brain10obe1.								23.6842
	20210925 WT Diploid Dpn gH2Av Ph3 Phall 40x Brain2 lobe2							48				20220314 Diploid Gen mut gH2Av green Dpn red Ph3 Phall Cy5 60x Brain10 lobe2.								37			20210925 WT Diploid Dpn gH2Av Ph3 Phall 40x Brain2 lobe2						33.3333			20220314 Diploid Gen mut gH2Av green Dpn red Ph3 Phall Cy5 60x Brain10 lobe2.								24.3243
	20210925 WT Diploid Dpn gH2Av Ph3 Phall 40x Brain4-1							43				20220314 Diploid Gen mut gH2Av green Dpn red Ph3 Phall Cy5 60x Brain11lobe1.								37			20210925 WT Diploid Dpn gH2Av Ph3 Phall 40x Brain4-1						26.087			20220314 Diploid Gen mut gH2Av green Dpn red Ph3 Phall Cy5 60x Brain11lobe1.								18.9189
	20210925 WT Diploid Dpn gH2Av Ph3 Phall 40x Brain4-2							44				20220314 Diploid Gen mut gH2Av green Dpn red Ph3 Phall Cy5 60x Brain11lobe2.								35			20210925 WT Diploid Dpn gH2Av Ph3 Phall 40x Brain4-2						22.2222			20220314 Diploid Gen mut gH2Av green Dpn red Ph3 Phall Cy5 60x Brain11lobe2.								22.8571
	20210925 WT Diploid Dpn gH2Av Ph3 Phall 40x Brain5-1							35				20220314 Diploid Gen mut gH2Av green Dpn red Ph3 Phall Cy5 60x Brain12 lobe1.								29			20210925 WT Diploid Dpn gH2Av Ph3 Phall 40x Brain5-1						20			20220314 Diploid Gen mut gH2Av green Dpn red Ph3 Phall Cy5 60x Brain12 lobe1.								20.6897
	20210925 WT Diploid Dpn gH2Av Ph3 Phall 40x Brain5-2							42				20220314 Diploid Gen mut gH2Av green Dpn red Ph3 Phall Cy5 60x Brain12 lobe2.								34			20210925 WT Diploid Dpn gH2Av Ph3 Phall 40x Brain5-2						22.2222			20220314 Diploid Gen mut gH2Av green Dpn red Ph3 Phall Cy5 60x Brain12 lobe2.								29.4118
	20210925 WT Diploid Dpn gH2Av Ph3 Phall 40x Brain6							55				20220602 Diploid Gen mut Dpn Ph3 NG Phall 40x Brain1 left lobe								33			20210925 WT Diploid Dpn gH2Av Ph3 Phall 40x Brain6						25			20220602 Diploid Gen mut Dpn Ph3 NG Phall 40x Brain1 left lobe								27.2727
	20210925 WT Diploid Dpn gH2Av Ph3 Phall 40x Brain7-1							44				20220602 Diploid Gen mut Dpn Ph3 NG Phall 40x Brain1 right lobe								19			20210925 WT Diploid Dpn gH2Av Ph3 Phall 40x Brain7-1						18.1818			20220602 Diploid Gen mut Dpn Ph3 NG Phall 40x Brain1 right lobe								26.3158
	20210925 WT Diploid Dpn gH2Av Ph3 Phall 40x Brain7-2							46				20220602 Diploid Gen mut Dpn Ph3 NG Phall 40x Brain2 lobe1								32			20210925 WT Diploid Dpn gH2Av Ph3 Phall 40x Brain7-2						23.913			20220602 Diploid Gen mut Dpn Ph3 NG Phall 40x Brain2 lobe1								43.75
	20210925 WT Diploid Dpn gH2Av Ph3 Phall 40x Brain8-1							53				20220602 Diploid Gen mut Dpn Ph3 NG Phall 40x Brain2 lobe2								34			20210925 WT Diploid Dpn gH2Av Ph3 Phall 40x Brain8-1						18.9189			20220602 Diploid Gen mut Dpn Ph3 NG Phall 40x Brain2 lobe2								47.0588
	20210925 WT Diploid Dpn gH2Av Ph3 Phall 40x Brain8-2							44				20220602 Diploid Gen mut Dpn Ph3 NG Phall 40x Brain4 left lobe								25			20210925 WT Diploid Dpn gH2Av Ph3 Phall 40x Brain8-2						4			20220602 Diploid Gen mut Dpn Ph3 NG Phall 40x Brain4 left lobe								52
	20210925 WT Diploid Dpn gH2Av Ph3 Phall 40x Brain9-1							40				20220602 Diploid Gen mut Dpn Ph3 NG Phall 40x Brain4 right lobe								42			20210925 WT Diploid Dpn gH2Av Ph3 Phall 40x Brain9-1						29.6296			20220602 Diploid Gen mut Dpn Ph3 NG Phall 40x Brain4 right lobe								33.3333
	20210925 WT Diploid Dpn gH2Av Ph3 Phall 40x Brain9-2							45				20220602 Diploid Gen mut rescue Dpn Ph3 NG Phall 40x Brain1 lobe1								37			20210925 WT Diploid Dpn gH2Av Ph3 Phall 40x Brain9-2						29.1667			20220602 Diploid Gen mut rescue Dpn Ph3 NG Phall 40x Brain1 lobe1								24.3243
	20220602 Diploid Ctrl Dpn Ph3 NG Phall 40x Brain1 lobe 1							23				20220602 Diploid Gen mut rescue Dpn Ph3 NG Phall 40x Brain1 lobe2								25			20220602 Diploid Ctrl Dpn Ph3 NG Phall 40x Brain1 lobe 1						30.9524			20220602 Diploid Gen mut rescue Dpn Ph3 NG Phall 40x Brain1 lobe2								32
	20220602 Diploid Ctrl Dpn Ph3 NG Phall 40x Brain1 lobe 1							24				20220602 Diploid Gen mut rescue Dpn Ph3 NG Phall 40x Brain3 lobe1								23			20220602 Diploid Ctrl Dpn Ph3 NG Phall 40x Brain1 lobe 1						20.5128			20220602 Diploid Gen mut rescue Dpn Ph3 NG Phall 40x Brain3 lobe1								26.087
	20220602 Diploid Ctrl Dpn Ph3 NG Phall 40x Brain2 lobe 1							26				20220602 Diploid Gen mut rescue Dpn Ph3 NG Phall 40x Brain3 lobe2								49			20220602 Diploid Ctrl Dpn Ph3 NG Phall 40x Brain2 lobe 1						25			20220602 Diploid Gen mut rescue Dpn Ph3 NG Phall 40x Brain3 lobe2								40.8163
	20220602 Diploid Ctrl Dpn Ph3 NG Phall 40x Brain2 lobe 2							23				20220602 Diploid Gen mut rescue Dpn Ph3 NG Phall 40x Brain4 lobe1								44			20220602 Diploid Ctrl Dpn Ph3 NG Phall 40x Brain2 lobe 2						27.907			20220602 Diploid Gen mut rescue Dpn Ph3 NG Phall 40x Brain4 lobe1								34.0909
	20220602 Diploid Ctrl Dpn Ph3 NG Phall 40x Brain3 lobe 1							22				20220602 Diploid Gen mut rescue Dpn Ph3 NG Phall 40x Brain4 lobe2								43			20220602 Diploid Ctrl Dpn Ph3 NG Phall 40x Brain3 lobe 1						31.8182			20220602 Diploid Gen mut rescue Dpn Ph3 NG Phall 40x Brain4 lobe2								30.2326
	20220602 Diploid Ctrl Dpn Ph3 NG Phall 40x Brain3 lobe 2							55				20220602 Diploid Gen mut rescue Dpn Ph3 NG Phall 40x Brain5 lobe1								48			20220602 Diploid Ctrl Dpn Ph3 NG Phall 40x Brain3 lobe 2						20			20220602 Diploid Gen mut rescue Dpn Ph3 NG Phall 40x Brain5 lobe1								37.5
	20220602 Diploid Ctrl Dpn Ph3 NG Phall 40x Brain4 lobe 1							40				20220602 Diploid Gen mut rescue Dpn Ph3 NG Phall 40x Brain5 lobe2								56			20220602 Diploid Ctrl Dpn Ph3 NG Phall 40x Brain4 lobe 1						26.1905			20220602 Diploid Gen mut rescue Dpn Ph3 NG Phall 40x Brain5 lobe2								30.3571
	20220602 Diploid Ctrl Dpn Ph3 NG Phall 40x Brain4 lobe 2							24				20220602 Diploid Gen mut rescue Dpn Ph3 NG Phall 40x Brain6obe1								54			20220602 Diploid Ctrl Dpn Ph3 NG Phall 40x Brain4 lobe 2						30.9091			20220602 Diploid Gen mut rescue Dpn Ph3 NG Phall 40x Brain6obe1								18.5185
	20220602 Diploid Ctrl Dpn Ph3 NG Phall 40x Brain4 lobe 2							32				20220602 Diploid Gen mut rescue Dpn Ph3 NG Phall 40x Brain6 lobe2								63			20220602 Diploid Ctrl Dpn Ph3 NG Phall 40x Brain4 lobe 2						31.8182			20220602 Diploid Gen mut rescue Dpn Ph3 NG Phall 40x Brain6 lobe2								34.9206
	20220602 Diploid Ctrl Dpn Ph3 NG Phall 40x Brain5 lob1							48															20220602 Diploid Ctrl Dpn Ph3 NG Phall 40x Brain5 lob1						26.087
	20220602 Diploid Ctrl Dpn Ph3 NG Phall 40x Brain5 lob2							53															20220602 Diploid Ctrl Dpn Ph3 NG Phall 40x Brain5 lob2						30.1887
	20220602 Diploid Ctrl Dpn Ph3 NG Phall 40x Brain6 lob 1							40															20220602 Diploid Ctrl Dpn Ph3 NG Phall 40x Brain6 lob 1						18.1818
	20220602 Diploid Ctrl Dpn Ph3 NG Phall 40x Brain6 lob 2							40															20220602 Diploid Ctrl Dpn Ph3 NG Phall 40x Brain6 lob 2						20
	20220830 Ctrl w1118t gH2Av Ph3 Dpn 40x Brain1. -1							65															20220830 Ctrl w1118t gH2Av Ph3 Dpn 40x Brain1. -1						33.3333
	20220830 Ctrl w1118t gH2Av Ph3 Dpn 40x Brain1. -2							60															20220830 Ctrl w1118t gH2Av Ph3 Dpn 40x Brain1. -2						13.0435
	20220830 Ctrl w1118t gH2Av Ph3 Dpn 40x Brain2.							51															20220830 Ctrl w1118t gH2Av Ph3 Dpn 40x Brain2.						16.6667
	20220830 Ctrl w1118t gH2Av Ph3 Dpn 40x Brain3.							39															20220830 Ctrl w1118t gH2Av Ph3 Dpn 40x Brain3.						34.6154
	20220830 Ctrl w1118t gH2Av Ph3 Dpn 40x Brain4.							39															20220830 Ctrl w1118t gH2Av Ph3 Dpn 40x Brain4.						26.087
	20220830 Ctrl w1118t gH2Av Ph3 Dpn 40x Brain5.							43															20220830 Ctrl w1118t gH2Av Ph3 Dpn 40x Brain5.						22.7273
	20220830 Ctrl w1118t gH2Av Ph3 Dpn 40x Brain6 lobe2.							42															20220830 Ctrl w1118t gH2Av Ph3 Dpn 40x Brain6 lobe2.						16.3636
	20220830 Ctrl w1118t gH2Av Ph3 Dpn 40x Brain6.							39															20220830 Ctrl w1118t gH2Av Ph3 Dpn 40x Brain6.						15
	20220830 Ctrl w1118t gH2Av Ph3 Dpn 40x Brain7 lobe1.							30															20220830 Ctrl w1118t gH2Av Ph3 Dpn 40x Brain7 lobe1.						16.6667
	20220830 Ctrl w1118t gH2Av Ph3 Dpn 40x Brain7 lobe2.							24															20220830 Ctrl w1118t gH2Av Ph3 Dpn 40x Brain7 lobe2.						15.625
	20220830 Ctrl w1118t gH2Av Ph3 Dpn 40x Brain8 lobe1.							35															20220830 Ctrl w1118t gH2Av Ph3 Dpn 40x Brain8 lobe1.						25
	20220830 Ctrl w1118t gH2Av Ph3 Dpn 40x Brain8 lobe2.							38															20220830 Ctrl w1118t gH2Av Ph3 Dpn 40x Brain8 lobe2.						26.4151
	20220624 Ctrl diploid gH2Av Ph3 Dpn 40x Brain1 lobe1							33															20220624 Ctrl diploid gH2Av Ph3 Dpn 40x Brain1 lobe1						10
	20220624 Ctrl diploid gH2Av Ph3 Dpn 40x Brain1 lobe2							41															20220624 Ctrl diploid gH2Av Ph3 Dpn 40x Brain1 lobe2						17.5
	20220624 Ctrl diploid gH2Av Ph3 Dpn 40x Brain2 lobe1							36															20220624 Ctrl diploid gH2Av Ph3 Dpn 40x Brain2 lobe1						29.2308
	20220624 Ctrl diploid gH2Av Ph3 Dpn 40x Brain2 lobe2							32															20220624 Ctrl diploid gH2Av Ph3 Dpn 40x Brain2 lobe2						28.3333
	20220624 Ctrl diploid gH2Av Ph3 Dpn 40x Brain4 lobe1							20															20220624 Ctrl diploid gH2Av Ph3 Dpn 40x Brain4 lobe1						28.2051
	20220624 Ctrl diploid gH2Av Ph3 Dpn 40x Brain4 lobe2							27															20220624 Ctrl diploid gH2Av Ph3 Dpn 40x Brain4 lobe2						38.4615
	20220624 Ctrl diploid gH2Av Ph3 Dpn 40x Brain5							28															20220624 Ctrl diploid gH2Av Ph3 Dpn 40x Brain5						34.8837
	20220706 Ctrl gH2Av Ph3 Dpn Phall 40x Brain2 diploid left							29
	20220706 Ctrl gH2Av Ph3 Dpn Phall 40x Brain2 diploid right							42
	20220630 Ctrl Dpn green Ph3 Cy5 gH2Av red 40x Brain1							41

[truncated: 2 more sheets: SF3C-G and IJ, SF4B,D-E]
